# Supplementary material for: NFIB overexpression cooperates with Rb/p53 deletion to promote small cell lung cancer
Source: Oncotarget. 2016 Aug 24;7(36):57514–24. doi: 10.18632/oncotarget.11583 (PMC5295369; doi:10.18632/oncotarget.11583)
Supplement: Supplementary file 2 [file oncotarget-07-57514-s002.xlsx]

## Sheet: Supplemental Table 1
Supplemental Table 1. Tumors included in comparison of primary tumors and liver metastases from the same animals
ID	Genotype	Tissues	Ad-Cre
E6904	Rb/p53	lung, liver met	Ad-CMV-Cre
F1253	Rb/p53	lung, liver met	Ad-CMV-Cre
F1324	Rb/p53	lung, liver met	Ad-CMV-Cre
F1284	Rb/p53	lung, liver met	Ad-CMV-Cre
E6210	Rb/p53	lung, liver met	Ad-CMV-Cre
E6110	Rb/p53	lung, liver met	Ad-CMV-Cre
F1177	Rb/p53	lung, liver met	Ad-CMV-Cre
F727	Rb/p53	lung, liver met	Ad-CMV-Cre
F63	Rb/p53	lung, liver met	Ad-CMV-Cre
E7143	Rb/p53/Pten lox/+	lung, liver met	Ad-CMV-Cre
E7871	Rb/p53/Pten lox/+	lung, liver met	Ad-CMV-Cre
E7899	Rb/p53/Pten lox/+	lung, liver met	Ad-CMV-Cre
E7674	Rb/p53/Pten lox/+	lung, liver met	Ad-CMV-Cre
E6945	Rb/p53/Pten lox/+	lung, liver met	Ad-CMV-Cre
E7210	Rb/p53/Pten lox/+	lung, liver met	Ad-CMV-Cre
NW196	Rb/p53/Pten lox/lox	lung, liver met	Ad-CGRP-Cre
F643	Rb/p53/Pten lox/lox	lung, liver met	Ad-CGRP-Cre

## Sheet: Supplemental Table 2
Supplemental Table 2: EdgeR analysis showing differentially expressed genes in SCLC liver metastases with low vs high Nfib expression
Symbol	description	logFC	logCPM	PValue	FDR	sig
Smyd1	SET and MYND domain containing 1	4.92109	4.38411	1.23886e-25	1.86783e-21	1
Dcaf12l1	DDB1 and CUL4 associated factor 12-like 1	-5.67533	3.74289	2.22466e-22	1.67706e-18	1
Ifi27l2a	interferon, alpha-inducible protein 27 like 2A	5.24764	5.50285	9.89696e-21	4.97388e-17	1
Eya2	eyes absent 2 homolog (Drosophila)	-7.3293	6.24426	5.32418e-20	2.00682e-16	1
Gpr158	G protein-coupled receptor 158	-7.75037	3.55394	3.38603e-19	1.02102e-15	1
Rimbp2	RIMS binding protein 2	4.58202	4.76661	4.63147e-19	1.16381e-15	1
Cacna1d	calcium channel, voltage-dependent, L type, alpha 1D subunit	-5.10604	5.07581	6.69057e-18	1.29222e-14	1
Itm2a	integral membrane protein 2A	6.01971	3.75714	6.85666e-18	1.29222e-14	1
Necab2	N-terminal EF-hand calcium binding protein 2	-5.86666	7.18404	8.27089e-18	1.38556e-14	1
Gpa33	glycoprotein A33 (transmembrane)	5.65692	3.35351	1.39671e-17	2.10582e-14	1
Nfib	nuclear factor I/B	-2.82472	10.3108	3.23243e-17	4.43049e-14	1
A830018L16Rik	RIKEN cDNA A830018L16 gene	-6.10182	3.71641	8.94629e-17	1.12403e-13	1
Tmem108	transmembrane protein 108	-5.01157	3.46751	1.34548e-16	1.56045e-13	1
Vash2	vasohibin 2	-2.76444	5.48411	1.58001e-16	1.58812e-13	1
Dmpk	dystrophia myotonica-protein kinase	2.39052	7.21955	1.55759e-16	1.58812e-13	1
Gria3	glutamate receptor, ionotropic, AMPA3 (alpha 3)	-5.67988	5.84351	7.66589e-16	7.22367e-13	1
Dach1	dachshund 1 (Drosophila)	-5.3865	3.1301	1.35263e-14	1.19963e-11	1
AI593442	expressed sequence AI593442	-7.01776	3.55391	5.09985e-14	4.27169e-11	1
Hs6st2	heparan sulfate 6-O-sulfotransferase 2	-4.58713	4.5826	1.9103e-13	1.51016e-10	1
H2-Q2	histocompatibility 2, Q region locus 2	4.48738	3.27472	2.00327e-13	1.51016e-10	1
Grin3a	glutamate receptor ionotropic, NMDA3A	-6.52654	2.97685	3.65209e-13	2.62202e-10	1
Dmbx1	diencephalon/mesencephalon homeobox 1	-6.33085	4.95719	7.88291e-13	5.4023e-10	1
Eln	elastin	-3.9664	6.7141	9.44495e-13	6.19137e-10	1
Kcnf1	potassium voltage-gated channel, subfamily F, member 1	3.35113	5.00868	1.49707e-12	9.40471e-10	1
H2-Q1	histocompatibility 2, Q region locus 1	3.80176	1.65474	2.16298e-12	1.30445e-09	1
Mdga1	MAM domain containing glycosylphosphatidylinositol anchor 1	-3.63309	7.86879	2.70921e-12	1.57103e-09	1
Nrxn3	neurexin III	-4.72359	3.52342	4.09152e-12	2.28474e-09	1
Fam38b	piezo-type mechanosensitive ion channel component 2	4.56799	6.53621	4.36343e-12	2.34955e-09	1
Rcn1	reticulocalbin 1	-2.79609	5.79506	6.50975e-12	3.3844e-09	1
Ccdc24	coiled-coil domain containing 24	2.72616	5.30144	1.32965e-11	6.68239e-09	1
Tyro3	TYRO3 protein tyrosine kinase 3	-3.55868	4.70032	1.38034e-11	6.71335e-09	1
Ret	ret proto-oncogene	2.39699	7.11129	2.00351e-11	9.43968e-09	1
Dpysl3	dihydropyrimidinase-like 3	-3.60615	5.15936	2.13051e-11	9.73386e-09	1
Sfrp1	secreted frizzled-related protein 1	-7.11799	4.9889	3.05256e-11	1.35363e-08	1
Kcnd3	potassium voltage-gated channel, Shal-related family, member 3	-4.47468	3.06751	3.89342e-11	1.67717e-08	1
2016-09-03	septin 3	-2.01477	7.56168	4.53105e-11	1.87558e-08	1
Txndc6	NME/NM23 family member 9	4.66695	2.0264	4.6028e-11	1.87558e-08	1
Mapt	microtubule-associated protein tau	-2.50503	6.92801	5.24934e-11	2.08275e-08	1
Aldh1a3	aldehyde dehydrogenase family 1, subfamily A3	4.04279	4.12755	6.16245e-11	2.38234e-08	1
Tox2	TOX high mobility group box family member 2	3.97638	3.71022	8.02343e-11	3.02423e-08	1
Lingo2	leucine rich repeat and Ig domain containing 2	-8.02497	3.60132	8.23247e-11	3.02734e-08	1
Chrdl1	chordin-like 1	-5.51503	2.73264	8.86434e-11	3.18209e-08	1
Tmem178	transmembrane protein 178	-4.33857	3.31754	9.60778e-11	3.36876e-08	1
Unc5d	unc-5 homolog D (C. elegans)	-6.7569	3.3746	1.41152e-10	4.83669e-08	1
Cabp7	calcium binding protein 7	3.98177	2.24117	1.78828e-10	5.99154e-08	1
Limch1	LIM and calponin homology domains 1	2.18303	7.3039	2.05959e-10	6.75052e-08	1
Lingo1	leucine rich repeat and Ig domain containing 1	-4.20762	5.27881	2.36574e-10	7.589e-08	1
Ripply3	ripply3 homolog (zebrafish)	2.43757	4.63762	3.26002e-10	1.02399e-07	1
Dnaja4	DnaJ (Hsp40) homolog, subfamily A, member 4	1.9635	5.55289	3.34975e-10	1.0307e-07	1
Vdr	vitamin D receptor	-5.53931	4.35206	3.43437e-10	1.0356e-07	1
Epb4.1l3	erythrocyte protein band 4.1-like 3	-5.54926	5.47735	4.4415e-10	1.28778e-07	1
4930412C18Rik	RIKEN cDNA 4930412C18 gene	4.42725	1.89894	4.39177e-10	1.28778e-07	1
Grik2	glutamate receptor, ionotropic, kainate 2 (beta 2)	-8.01015	3.77167	4.58326e-10	1.30381e-07	1
Egr4	early growth response 4	4.43402	3.0622	5.18141e-10	1.44667e-07	1
Lrrn1	leucine rich repeat protein 1, neuronal	-3.80125	6.58832	6.03529e-10	1.65444e-07	1
Dchs1	dachsous 1 (Drosophila)	-4.50189	5.43109	6.25453e-10	1.68392e-07	1
Cacng5	calcium channel, voltage-dependent, gamma subunit 5	-3.34068	3.9852	7.33178e-10	1.93932e-07	1
Lgi1	leucine-rich repeat LGI family, member 1	-7.99127	4.0496	9.17495e-10	2.38501e-07	1
Tbx3	T-box 3	-4.05967	5.1502	9.42015e-10	2.40725e-07	1
Aldh1a7	aldehyde dehydrogenase family 1, subfamily A7	2.2028	7.00292	1.21725e-09	3.05874e-07	1
Fscn1	fascin homolog 1, actin bundling protein (Strongylocentrotus purpuratus)	-3.12984	7.23647	1.36911e-09	3.38396e-07	1
Srcin1	SRC kinase signaling inhibitor 1	-3.2704	6.13256	1.42201e-09	3.45801e-07	1
Epha5	Eph receptor A5	-4.84394	4.81425	1.96664e-09	4.70651e-07	1
Tor3a	torsin family 3, member A	2.28735	4.63721	2.78531e-09	6.56157e-07	1
Hcrtr1	hypocretin (orexin) receptor 1	5.20873	2.88802	3.46142e-09	8.02889e-07	1
Spats2l	spermatogenesis associated, serine-rich 2-like	-3.01604	5.21968	3.63836e-09	8.31144e-07	1
Rhbdf1	rhomboid family 1 (Drosophila)	2.15697	3.88738	4.02965e-09	9.06793e-07	1
Rbfox3	RNA binding protein, fox-1 homolog (C. elegans) 3	-3.25468	4.86883	4.58767e-09	1.00244e-06	1
Fnbp1l	formin binding protein 1-like	-1.57963	7.87946	4.54943e-09	1.00244e-06	1
Ucp2	uncoupling protein 2 (mitochondrial, proton carrier)	1.65136	8.79198	4.96631e-09	1.06967e-06	1
Dbn1	drebrin 1	-3.44316	7.12954	6.78799e-09	1.44144e-06	1
Rab6b	RAB6B, member RAS oncogene family	-4.46904	4.81385	7.26304e-09	1.5209e-06	1
D0H4S114	neuronal regeneration related protein	-2.66504	5.94091	8.05664e-09	1.66397e-06	1
Dusp4	dual specificity phosphatase 4	-3.47626	7.09204	9.89711e-09	2.01647e-06	1
Snn	stannin	-1.81593	6.48443	1.00942e-08	2.02921e-06	1
Sftpc	surfactant associated protein C	-4.2256	6.73299	1.05125e-08	2.08548e-06	1
Duox2	dual oxidase 2	-3.66837	4.03448	1.14424e-08	2.21176e-06	1
Agbl2	ATP/GTP binding protein-like 2	3.58136	-0.0335032	1.14133e-08	2.21176e-06	1
Stc1	stanniocalcin 1	-2.59773	4.45075	1.1922e-08	2.27018e-06	1
Fhdc1	FH2 domain containing 1	2.56135	4.56883	1.20458e-08	2.27018e-06	1
B4galt2	UDP-Gal:betaGlcNAc beta 1,4- galactosyltransferase, polypeptide 2	1.63324	7.1664	1.38912e-08	2.58566e-06	1
Gm606	geminin coiled-coil domain containing	-8.88646	2.46074	1.46185e-08	2.68785e-06	1
Ush1c	Usher syndrome 1C	4.58123	1.50115	1.62865e-08	2.95845e-06	1
Cpeb2	cytoplasmic polyadenylation element binding protein 2	-1.846	6.63728	1.65456e-08	2.96974e-06	1
Adam12	a disintegrin and metallopeptidase domain 12 (meltrin alpha)	-3.18677	3.857	1.80099e-08	3.19453e-06	1
Ak5	adenylate kinase 5	-4.94981	1.87953	2.00318e-08	3.51186e-06	1
Slc34a2	solute carrier family 34 (sodium phosphate), member 2	3.92505	1.18732	2.39694e-08	4.15386e-06	1
Adamts5	a disintegrin-like and metallopeptidase (reprolysin type) with thrombospondin type 1 motif, 5 (aggrecanase-2)	2.84623	3.95324	2.6619e-08	4.56062e-06	1
Wnt16	wingless-related MMTV integration site 16	4.45421	1.87192	2.76609e-08	4.68589e-06	1
Crybb1	crystallin, beta B1	-5.99308	2.44323	2.90208e-08	4.86163e-06	1
2310046K01Rik	solute carrier protein family 52, member 3	3.26738	1.9932	3.39511e-08	5.62507e-06	1
Clstn2	calsyntenin 2	3.22981	5.78785	3.77065e-08	6.17935e-06	1
Smarca2	SWI/SNF related, matrix associated, actin dependent regulator of chromatin, subfamily a, member 2	-2.00802	5.9463	3.91108e-08	6.34058e-06	1
Mpdz	multiple PDZ domain protein	-3.71724	7.55897	4.05548e-08	6.50473e-06	1
BC048546	cDNA sequence BC048546	-4.33819	6.47028	4.36027e-08	6.8479e-06	1
2510049J12Rik	RIKEN cDNA 2510049J12 gene	2.40241	3.67355	4.35485e-08	6.8479e-06	1
Fam84a	family with sequence similarity 84, member A	5.71315	8.48967	4.88147e-08	7.58742e-06	1
Ccdc154	coiled-coil domain containing 154	2.95948	2.17966	5.00354e-08	7.69779e-06	1
Kcna2	potassium voltage-gated channel, shaker-related subfamily, member 2	-3.59954	2.84225	5.48882e-08	8.2895e-06	1
Bfsp1	beaded filament structural protein 1, in lens-CP94	4.37411	3.66204	5.49811e-08	8.2895e-06	1
Hs3st4	heparan sulfate (glucosamine) 3-O-sulfotransferase 4	-5.01799	3.0778	5.7493e-08	8.5824e-06	1
Vwc2	von Willebrand factor C domain containing 2	-6.01536	1.85617	6.28125e-08	9.21374e-06	1
Ltbp1	latent transforming growth factor beta binding protein 1	-2.84017	4.89106	6.29445e-08	9.21374e-06	1
Tap1	transporter 1, ATP-binding cassette, sub-family B (MDR/TAP)	2.97098	5.87626	6.70957e-08	9.69112e-06	1
Sstr1	somatostatin receptor 1	5.78036	3.74521	6.74914e-08	9.69112e-06	1
Cntnap3	contactin associated protein-like 3	-7.3956	2.02215	7.80722e-08	1.0899e-05	1
H2-Q4	histocompatibility 2, Q region locus 4	2.55226	6.98412	7.73908e-08	1.0899e-05	1
Sec31b	Sec31 homolog B (S. cerevisiae)	3.28559	1.44328	7.74682e-08	1.0899e-05	1
Clvs1	clavesin 1	-4.7714	1.13539	8.47074e-08	1.15057e-05	1
Plcg1	phospholipase C, gamma 1	-1.71933	6.39389	8.39711e-08	1.15057e-05	1
Stk32a	serine/threonine kinase 32A	3.07557	4.15999	8.35682e-08	1.15057e-05	1
Myadml2	myeloid-associated differentiation marker-like 2	3.45796	0.275163	8.74011e-08	1.17656e-05	1
Tspan18	tetraspanin 18	-2.70904	3.4027	8.95673e-08	1.19505e-05	1
Ly6g6c	lymphocyte antigen 6 complex, locus G6C	4.15261	1.36359	9.34876e-08	1.23642e-05	1
Lrp2	low density lipoprotein receptor-related protein 2	-5.48248	3.63757	1.19731e-07	1.56973e-05	1
Lynx1	Ly6/neurotoxin 1	-2.98056	4.77911	1.21826e-07	1.58342e-05	1
Zfp618	zinc finger protein 618	4.55612	3.01987	1.26005e-07	1.62375e-05	1
Myo16	myosin XVI	-4.42527	3.18019	1.30588e-07	1.66854e-05	1
Il17b	interleukin 17B	-5.37306	1.95068	1.35912e-07	1.72197e-05	1
Kcnh1	potassium voltage-gated channel, subfamily H (eag-related), member 1	-4.10393	2.30031	1.3881e-07	1.72962e-05	1
Psmb9	proteasome (prosome, macropain) subunit, beta type 9 (large multifunctional peptidase 2)	3.4031	4.44912	1.38599e-07	1.72962e-05	1
Rph3a	rabphilin 3A	-4.17426	2.22145	1.43397e-07	1.77213e-05	1
Scn3b	sodium channel, voltage-gated, type III, beta	-3.09159	4.55128	1.51564e-07	1.85783e-05	1
Slc44a5	solute carrier family 44, member 5	-4.76481	2.43129	1.54286e-07	1.87594e-05	1
Slc29a4	solute carrier family 29 (nucleoside transporters), member 4	-2.01322	6.20609	1.56157e-07	1.88351e-05	1
Hspa12a	heat shock protein 12A	-3.80218	3.13543	1.67573e-07	2.00515e-05	1
Ecel1	endothelin converting enzyme-like 1	-5.27997	-0.287657	1.77565e-07	2.10799e-05	1
Egr1	early growth response 1	3.77363	7.99587	1.8354e-07	2.1619e-05	1
Drp2	dystrophin related protein 2	-2.19323	4.51724	1.92967e-07	2.25531e-05	1
Gm13003	predicted gene 13003	3.4711	0.161113	2.31167e-07	2.681e-05	1
Tmem44	transmembrane protein 44	-2.87301	5.14395	2.3813e-07	2.71991e-05	1
Pou4f1	POU domain, class 4, transcription factor 1	3.7174	2.23331	2.36414e-07	2.71991e-05	1
BC005764	cDNA sequence BC005764	-1.66778	6.55972	2.70165e-07	3.06262e-05	1
Gal3st1	galactose-3-O-sulfotransferase 1	3.11599	2.31486	2.86243e-07	3.22067e-05	1
Tmsb4x	thymosin, beta 4, X chromosome	-1.35686	9.53239	3.04648e-07	3.40236e-05	1
Thsd7b	thrombospondin, type I, domain containing 7B	-5.25058	2.18433	3.11453e-07	3.44812e-05	1
Magi1	membrane associated guanylate kinase, WW and PDZ domain containing 1	-2.36175	6.076	3.1332e-07	3.44812e-05	1
Optc	opticin	3.35866	0.712612	3.22208e-07	3.51504e-05	1
Sstr5	somatostatin receptor 5	3.75273	3.4875	3.24064e-07	3.51504e-05	1
Kank2	KN motif and ankyrin repeat domains 2	-1.60676	6.51945	3.27224e-07	3.52397e-05	1
Kcns2	K+ voltage-gated channel, subfamily S, 2	-4.82174	1.29972	3.35879e-07	3.59153e-05	1
Tmem196	transmembrane protein 196	-5.31424	0.365484	3.74504e-07	3.91773e-05	1
Grpr	gastrin releasing peptide receptor	-5.27831	-0.06218	3.7678e-07	3.91773e-05	1
Dixdc1	DIX domain containing 1	-1.74889	5.64777	3.71992e-07	3.91773e-05	1
Ybx2	Y box protein 2	2.85552	3.98002	3.76046e-07	3.91773e-05	1
Rgs14	regulator of G-protein signaling 14	-3.08649	3.04119	3.89136e-07	4.0185e-05	1
Rxfp3	relaxin family peptide receptor 3	-7.00568	1.6393	3.98289e-07	4.08503e-05	1
Gabrd	gamma-aminobutyric acid (GABA) A receptor, subunit delta	-2.94204	4.46393	4.10621e-07	4.18306e-05	1
Adrb2	adrenergic receptor, beta 2	-2.41557	3.57248	4.15124e-07	4.20055e-05	1
Zdhhc21	zinc finger, DHHC domain containing 21	-2.94444	8.50518	4.56745e-07	4.5909e-05	1
Gpx2	glutathione peroxidase 2	3.44436	2.89505	4.60738e-07	4.60036e-05	1
Tap2	transporter 2, ATP-binding cassette, sub-family B (MDR/TAP)	2.3698	5.19471	4.73338e-07	4.69508e-05	1
Cox6a2	cytochrome c oxidase subunit VIa polypeptide 2	4.43897	5.31912	4.80033e-07	4.73036e-05	1
Ddx1	DEAD (Asp-Glu-Ala-Asp) box polypeptide 1	4.21055	10.4446	4.96679e-07	4.86262e-05	1
Sema3a	sema domain, immunoglobulin domain (Ig), short basic domain, secreted, (semaphorin) 3A	-3.7718	2.32609	5.24723e-07	5.07131e-05	1
Neurl3	neuralized homolog 3 homolog (Drosophila)	2.15673	3.73092	5.23419e-07	5.07131e-05	1
Slitrk6	SLIT and NTRK-like family, member 6	-4.99925	5.23722	5.74456e-07	5.51661e-05	1
Tcfl5	transcription factor-like 5 (basic helix-loop-helix)	-6.61739	3.70502	5.95425e-07	5.64605e-05	1
Oas2	2'-5' oligoadenylate synthetase 2	3.0212	2.48389	5.95065e-07	5.64605e-05	1
6030405A18Rik	serine rich and transmembrane domain containing 1	-6.95968	2.47091	6.09e-07	5.73868e-05	1
Unc45b	unc-45 homolog B (C. elegans)	3.59783	1.79934	6.25708e-07	5.85951e-05	1
Obscn	obscurin, cytoskeletal calmodulin and titin-interacting RhoGEF	3.45007	5.19048	6.50674e-07	6.05569e-05	1
Rmst	rhabdomyosarcoma 2 associated transcript (non-coding RNA)	-3.40454	2.71801	6.75619e-07	6.21117e-05	1
B3gat2	beta-1,3-glucuronyltransferase 2 (glucuronosyltransferase S)	2.70814	3.24138	6.73443e-07	6.21117e-05	1
Dmrt2	doublesex and mab-3 related transcription factor 2	-3.08008	4.77414	8.38371e-07	7.62966e-05	1
Ankrd44	ankyrin repeat domain 44	-1.70238	5.20375	8.40037e-07	7.62966e-05	1
Sfn	stratifin	3.02596	2.38762	8.48514e-07	7.6605e-05	1
Tll1	tolloid-like	-2.73782	4.84746	8.70517e-07	7.81237e-05	1
Xdh	xanthine dehydrogenase	-1.68501	5.9472	9.35747e-07	8.34808e-05	1
Pip4k2b	phosphatidylinositol-5-phosphate 4-kinase, type II, beta	-1.43842	5.96606	9.71374e-07	8.61495e-05	1
Cntnap5a	contactin associated protein-like 5A	-3.8817	2.66598	1.06901e-06	9.39041e-05	1
Ptchd1	patched domain containing 1	-3.6934	2.61836	1.07127e-06	9.39041e-05	1
Ppfibp2	PTPRF interacting protein, binding protein 2 (liprin beta 2)	-2.273	4.89353	1.0881e-06	9.48278e-05	1
Baiap2	brain-specific angiogenesis inhibitor 1-associated protein 2	1.48595	6.74503	1.13825e-06	9.8065e-05	1
Rnf152	ring finger protein 152	1.97803	4.91421	1.13276e-06	9.8065e-05	1
Tekt1	tektin 1	-5.91968	1.96189	1.1794e-06	0.000101033	1
Pcdh18	protocadherin 18	-3.54447	2.87293	1.2134e-06	0.000103359	1
Kcnip1	Kv channel-interacting protein 1	3.78721	3.1872	1.27515e-06	0.000108008	1
Nav3	neuron navigator 3	-3.45834	2.28791	1.28982e-06	0.00010864	1
Calml3	calmodulin-like 3	-8.6057	6.67548	1.37389e-06	0.000115079	1
Pax9	paired box gene 9	-5.80899	3.79989	1.38428e-06	0.000115308	1
Epha8	Eph receptor A8	-3.19128	5.09333	1.42202e-06	0.000117801	1
Ptprg	protein tyrosine phosphatase, receptor type, G	-1.87923	5.21007	1.50575e-06	0.000124055	1
Fzd5	frizzled homolog 5 (Drosophila)	2.18575	3.57068	1.52611e-06	0.00012505	1
2610528J11Rik	RIKEN cDNA 2610528J11 gene	3.04423	1.47528	1.54474e-06	0.000125892	1
Cxcr4	chemokine (C-X-C motif) receptor 4	-1.69816	5.30506	1.60639e-06	0.000130213	1
C130030K03Rik	proteasome (prosome, macropain) subunit, alpha type 6 pseudogene	-6.36659	-0.0360261	1.65308e-06	0.000133281	1
Pcdh17	protocadherin 17	-4.42332	5.83233	1.66268e-06	0.000133341	1
Ephb1	Eph receptor B1	-5.36374	2.55839	1.68053e-06	0.000133931	1
Glcci1	glucocorticoid induced transcript 1	1.2309	6.58664	1.68779e-06	0.000133931	1
Car9	carbonic anhydrase 9	-4.45372	3.98882	1.71215e-06	0.000134772	1
Aqp5	aquaporin 5	-3.66394	3.88588	1.72378e-06	0.000134772	1
Rasal3	RAS protein activator like 3	3.46285	1.5405	1.72521e-06	0.000134772	1
Gm19705	predicted gene, 19705	2.62507	0.941321	1.73969e-06	0.000135202	1
Pgr15l	G protein-coupled receptor 15-like	-7.83941	2.50513	1.78337e-06	0.000135888	1
Il11ra1	interleukin 11 receptor, alpha chain 1	-2.85391	4.18869	1.77215e-06	0.000135888	1
Nsg1	neuron specific gene family member 1	-1.45212	6.99308	1.78455e-06	0.000135888	1
Glt25d2	collagen beta(1-O)galactosyltransferase 2	3.02206	0.959046	1.77732e-06	0.000135888	1
Khdrbs2	KH domain containing, RNA binding, signal transduction associated 2	-6.73046	0.941156	1.9147e-06	0.00014409	1
Pvalb	parvalbumin	-4.81084	0.833977	1.92334e-06	0.00014409	1
Duox1	dual oxidase 1	-3.31278	0.544032	1.93051e-06	0.00014409	1
Reep1	receptor accessory protein 1	-1.72319	5.30854	1.90879e-06	0.00014409	1
B3gat1	beta-1,3-glucuronyltransferase 1 (glucuronosyltransferase P)	-1.74716	6.45653	1.94414e-06	0.000144393	1
Pde10a	phosphodiesterase 10A	-2.65	3.36297	2.02487e-06	0.000148922	1
Shf	Src homology 2 domain containing F	-2.38218	4.8367	2.02258e-06	0.000148922	1
Hrk	harakiri, BCL2 interacting protein (contains only BH3 domain)	-3.79408	4.85829	2.10886e-06	0.000154346	1
Tacr3	tachykinin receptor 3	-6.63204	1.04006	2.13399e-06	0.000154683	1
1500015O10Rik	RIKEN cDNA 1500015O10 gene	-3.8853	0.341606	2.12438e-06	0.000154683	1
Mmel1	membrane metallo-endopeptidase-like 1	-4.1913	3.16453	2.14547e-06	0.000154771	1
Atp8b1	ATPase, class I, type 8B, member 1	1.69326	6.3589	2.15827e-06	0.000154953	1
Srgap3	SLIT-ROBO Rho GTPase activating protein 3	-2.01965	6.22971	2.1897e-06	0.000156465	1
Slc35f1	solute carrier family 35, member F1	-3.84997	4.08328	2.32841e-06	0.000165592	1
Ifi27l1	interferon, alpha-inducible protein 27	1.48011	6.34244	2.388e-06	0.000169033	1
Gap43	growth associated protein 43	-3.94453	5.01379	2.40032e-06	0.000169111	1
Nova1	neuro-oncological ventral antigen 1	-1.43374	6.56972	2.50382e-06	0.000175582	1
Rgma	RGM domain family, member A	-3.46153	3.7445	2.51684e-06	0.000175678	1
Cav2	caveolin 2	-2.96965	5.0191	2.55396e-06	0.000177447	1
Ldb3	LIM domain binding 3	-4.00419	2.99126	2.58394e-06	0.000178707	1
Adra2c	adrenergic receptor, alpha 2c	-5.27883	3.08682	2.61087e-06	0.000179745	1
Furin	furin (paired basic amino acid cleaving enzyme)	1.24845	6.69624	2.82745e-06	0.000192893	1
Rab19	RAB19, member RAS oncogene family	3.16431	0.793398	2.81806e-06	0.000192893	1
Lypd6	LY6/PLAUR domain containing 6	-3.94148	2.2195	3.00612e-06	0.000204159	1
Pax5	paired box gene 5	-4.81503	-0.0926282	3.0448e-06	0.000205359	1
P2rx1	purinergic receptor P2X, ligand-gated ion channel, 1	3.69242	2.23552	3.05103e-06	0.000205359	1
Dlx1	distal-less homeobox 1	-5.9359	1.38361	3.08957e-06	0.000206113	1
Camkv	CaM kinase-like vesicle-associated	-5.12985	4.01128	3.07602e-06	0.000206113	1
Tmem74	transmembrane protein 74	-5.15936	0.756902	3.12469e-06	0.000207537	1
Tspan8	tetraspanin 8	2.6531	1.93042	3.24917e-06	0.000214859	1
Pla2g16	phospholipase A2, group XVI	2.19741	4.04936	3.27077e-06	0.000214864	1
Rab11fip1	RAB11 family interacting protein 1 (class I)	2.38726	4.70097	3.27776e-06	0.000214864	1
Sh3pxd2b	SH3 and PX domains 2B	-2.38317	5.44904	3.50287e-06	0.000228627	1
Cdc14a	CDC14 cell division cycle 14A	2.01636	5.7603	3.62302e-06	0.000235449	1
Nrg2	neuregulin 2	3.09755	2.57864	3.65802e-06	0.000236704	1
Tinagl1	tubulointerstitial nephritis antigen-like 1	1.81828	4.07243	4.0309e-06	0.000259717	1
Gucy1b2	guanylate cyclase 1, soluble, beta 2	-3.09302	0.760171	4.29175e-06	0.000275348	1
Atp13a5	ATPase type 13A5	-4.67403	0.243559	4.35601e-06	0.000278114	1
6430573F11Rik	RIKEN cDNA 6430573F11 gene	-3.49428	1.50579	4.3902e-06	0.000278114	1
Egr3	early growth response 3	4.2831	2.85194	4.37559e-06	0.000278114	1
Sh3rf3	SH3 domain containing ring finger 3	-4.31331	1.77352	4.5629e-06	0.000287844	1
H2-D1	histocompatibility 2, D region locus 1	1.95618	8.75148	4.5946e-06	0.000288636	1
Lin7a	lin-7 homolog A (C. elegans)	-3.08923	5.11632	4.79268e-06	0.000299831	1
1810034E14Rik	RIKEN cDNA 1810034E14 gene	2.82015	1.45159	4.95174e-06	0.000308501	1
Chmp4c	charged multivesicular body protein 4C	2.32085	0.730837	5.01582e-06	0.000311208	1
Angpt2	angiopoietin 2	-2.99412	4.14398	5.17762e-06	0.000319931	1
Nbas	neuroblastoma amplified sequence	3.35194	7.38977	5.22872e-06	0.000321769	1
Fbxw7	F-box and WD-40 domain protein 7	1.49206	5.80628	5.4353e-06	0.000333122	1
Cnksr1	connector enhancer of kinase suppressor of Ras 1	2.5807	2.7309	5.52633e-06	0.00033733	1
Plch1	phospholipase C, eta 1	-2.51963	3.83691	5.5641e-06	0.000338266	1
Eda2r	ectodysplasin A2 receptor	-3.20954	4.82642	5.72183e-06	0.000346458	1
BC057079	NA	-1.6648	6.46575	5.92703e-06	0.000357448	1
Tfap2c	transcription factor AP-2, gamma	-7.37725	4.22106	6.06145e-06	0.000364098	1
Bpifb1	BPI fold containing family B, member 1	-6.33922	2.04639	6.11586e-06	0.000364462	1
Gm15915	predicted gene 15915	2.88539	1.77489	6.09807e-06	0.000364462	1
Rgs20	regulator of G-protein signaling 20	-3.21689	4.1451	6.23713e-06	0.000370225	1
Gng4	guanine nucleotide binding protein (G protein), gamma 4	-3.00652	5.19767	6.26426e-06	0.000370377	1
9930013L23Rik	RIKEN cDNA 9930013L23 gene	-3.54702	2.66205	6.40524e-06	0.000377233	1
Sema6c	sema domain, transmembrane domain (TM), and cytoplasmic domain, (semaphorin) 6C	-2.25301	4.11703	6.51926e-06	0.000382455	1
Nr2f1	nuclear receptor subfamily 2, group F, member 1	-6.34229	4.59035	6.6739e-06	0.000390009	1
5930412G12Rik	RIKEN cDNA 5930412G12 gene	-3.97644	0.962108	6.99164e-06	0.000407	1
Net1	neuroepithelial cell transforming gene 1	-2.59582	7.44429	7.12737e-06	0.000413305	1
Zbtb46	zinc finger and BTB domain containing 46	-2.01409	4.067	7.35177e-06	0.000424684	1
Kif21b	kinesin family member 21B	-2.64804	4.89114	7.41999e-06	0.00042699	1
Slit1	slit homolog 1 (Drosophila)	-2.27319	6.81465	7.49103e-06	0.000428206	1
D630045J12Rik	RIKEN cDNA D630045J12 gene	-1.30988	5.67627	7.49793e-06	0.000428206	1
Cpne2	copine II	-1.88533	5.19691	7.53045e-06	0.00042844	1
Diras2	DIRAS family, GTP-binding RAS-like 2	-3.05117	1.58237	7.61761e-06	0.00043177	1
Eef2k	eukaryotic elongation factor-2 kinase	-2.0471	6.24642	7.91655e-06	0.000443709	1
Lif	leukemia inhibitory factor	2.28712	1.95819	7.90574e-06	0.000443709	1
Dhh	desert hedgehog	2.61012	1.80404	7.91281e-06	0.000443709	1
Sox4	SRY-box containing gene 4	-1.70279	7.05378	8.32673e-06	0.000464971	1
Crtac1	cartilage acidic protein 1	-3.10848	5.60578	8.54257e-06	0.000475263	1
Sgip1	SH3-domain GRB2-like (endophilin) interacting protein 1	-6.04834	3.47348	8.63937e-06	0.000478882	1
Ccdc64b	coiled-coil domain containing 64B	2.76187	2.32737	8.77521e-06	0.000484629	1
Vstm2l	V-set and transmembrane domain containing 2-like	-3.28154	3.28573	9.11161e-06	0.000499737	1
Tox3	TOX high mobility group box family member 3	-1.23477	5.96559	9.11505e-06	0.000499737	1
D430041D05Rik	RIKEN cDNA D430041D05 gene	-2.17421	6.00059	9.24873e-06	0.000505229	1
Zfyve28	zinc finger, FYVE domain containing 28	1.82738	4.92514	9.43412e-06	0.000513495	1
Adcy8	adenylate cyclase 8	-4.14432	2.13068	9.70502e-06	0.000522926	1
Atp8a2	ATPase, aminophospholipid transporter-like, class I, type 8A, member 2	1.80291	4.62139	9.6821e-06	0.000522926	1
Slc44a3	solute carrier family 44, member 3	2.69589	4.03676	9.71144e-06	0.000522926	1
Ogfrl1	opioid growth factor receptor-like 1	1.33776	6.851	9.83497e-06	0.000527693	1
Nfix	nuclear factor I/X	-2.27404	7.94368	1.0028e-05	0.00053425	1
Pawr	PRKC, apoptosis, WT1, regulator	1.35324	4.99593	1.00276e-05	0.00053425	1
Lphn3	latrophilin 3	-3.38599	4.16488	1.04399e-05	0.000554231	1
Angpt1	angiopoietin 1	-2.56873	1.92059	1.04867e-05	0.000554767	1
Camk4	calcium/calmodulin-dependent protein kinase IV	-2.81547	4.1949	1.06519e-05	0.000561536	1
Bin1	bridging integrator 1	-1.34663	6.52012	1.09268e-05	0.000574017	1
Cadm3	cell adhesion molecule 3	-3.12369	3.73167	1.10042e-05	0.000574084	1
Kitl	kit ligand	-2.24537	5.98058	1.0983e-05	0.000574084	1
Myb	myeloblastosis oncogene	-1.52988	7.28263	1.10433e-05	0.000574137	1
Nos1	nitric oxide synthase 1, neuronal	-4.03629	1.87324	1.11657e-05	0.000574556	1
5730559C18Rik	RIKEN cDNA 5730559C18 gene	-3.13224	2.46333	1.11478e-05	0.000574556	1
Fam171a2	family with sequence similarity 171, member A2	-1.36046	6.18973	1.11202e-05	0.000574556	1
Psmb8	proteasome (prosome, macropain) subunit, beta type 8 (large multifunctional peptidase 7)	2.58392	5.70943	1.1307e-05	0.000579851	1
AI848285	expressed sequence AI848285	-3.57454	4.08645	1.15044e-05	0.000587972	1
Cpm	carboxypeptidase M	2.46634	2.72629	1.1749e-05	0.000598443	1
Krt14	keratin 14	-4.18008	0.00386253	1.18292e-05	0.0006005	1
F2r	coagulation factor II (thrombin) receptor	-1.87726	6.10753	1.28396e-05	0.000645275	1
Slc36a1	solute carrier family 36 (proton/amino acid symporter), member 1	1.12163	6.31519	1.2754e-05	0.000645275	1
Rpa3	replication protein A3	1.16766	5.80693	1.28394e-05	0.000645275	1
Pgap1	post-GPI attachment to proteins 1	-1.45861	6.59205	1.31784e-05	0.000660101	1
Junb	Jun-B oncogene	1.27554	5.937	1.33074e-05	0.000664357	1
Bean1	brain expressed, associated with Nedd4, 1	-4.69219	1.91729	1.34519e-05	0.000669354	1
Marcks	myristoylated alanine rich protein kinase C substrate	-1.17436	8.76576	1.36646e-05	0.000677702	1
Tuba8	tubulin, alpha 8	2.31697	4.83409	1.40519e-05	0.000694625	1
Gpm6b	glycoprotein m6b	-3.09214	4.03703	1.41086e-05	0.000695151	1
Pls1	plastin 1 (I-isoform)	2.91823	3.52055	1.48598e-05	0.000729774	1
Notum	notum pectinacetylesterase homolog (Drosophila)	2.88882	3.19816	1.5073e-05	0.000737842	1
D8Ertd82e	DNA segment, Chr 8, ERATO Doi 82, expressed	-2.43177	5.12796	1.51782e-05	0.000740587	1
Dcpp1	demilune cell and parotid protein 1	4.79815	3.79536	1.56251e-05	0.000759937	1
Ckmt1	creatine kinase, mitochondrial 1, ubiquitous	1.87594	5.28369	1.59895e-05	0.000775158	1
Fa2h	fatty acid 2-hydroxylase	1.96099	2.38536	1.60811e-05	0.0007771	1
Hspa4l	heat shock protein 4 like	1.14868	6.74305	1.63526e-05	0.000785456	1
H2-K1	histocompatibility 2, K1, K region	2.28483	8.74222	1.64103e-05	0.000785456	1
Fxyd2	FXYD domain-containing ion transport regulator 2	4.51884	2.07929	1.63723e-05	0.000785456	1
Ptgds	prostaglandin D2 synthase (brain)	-2.69704	3.43748	1.64885e-05	0.000786697	1
Pm20d2	peptidase M20 domain containing 2	-2.18868	3.86918	1.66365e-05	0.000791257	1
Tmem117	transmembrane protein 117	2.64	5.71551	1.781e-05	0.000844407	1
Ppp2r2c	protein phosphatase 2 (formerly 2A), regulatory subunit B (PR 52), gamma isoform	-1.29384	7.6201	1.82821e-05	0.000864073	1
Sox8	SRY-box containing gene 8	-4.77797	2.42805	1.86384e-05	0.000875423	1
Stat6	signal transducer and activator of transcription 6	1.39023	5.16253	1.86282e-05	0.000875423	1
Tmem132b	transmembrane protein 132B	-3.4869	3.93399	1.89509e-05	0.000882038	1
Grik4	glutamate receptor, ionotropic, kainate 4	-3.42464	2.47409	1.88441e-05	0.000882038	1
Arhgap8	Rho GTPase activating protein 8	2.97243	1.90627	1.89547e-05	0.000882038	1
Lhfpl2	lipoma HMGIC fusion partner-like 2	-2.36886	4.20447	1.90556e-05	0.000884002	1
Dock7	dedicator of cytokinesis 7	-1.26944	7.56307	1.93755e-05	0.000896088	1
Cd207	CD207 antigen	3.84657	1.27322	1.97972e-05	0.00091279	1
Eml2	echinoderm microtubule associated protein like 2	1.41437	5.61617	2.00128e-05	0.000919916	1
Artn	artemin	2.31785	2.67663	2.03494e-05	0.000932548	1
H2-K2	histocompatibility 2, K region locus 2	2.16744	1.72595	2.08262e-05	0.000951505	1
Lhx1	LIM homeobox protein 1	-2.77114	4.89733	2.09549e-05	0.000952083	1
Marcksl1	MARCKS-like 1	-1.54012	9.12115	2.09651e-05	0.000952083	1
Ar	androgen receptor	-3.83864	2.80898	2.11048e-05	0.000954021	1
Slc2a13	solute carrier family 2 (facilitated glucose transporter), member 13	3.56666	4.31474	2.11344e-05	0.000954021	1
Crabp2	cellular retinoic acid binding protein II	-4.55315	4.23173	2.1594e-05	0.000971859	1
Dnahc8	dynein, axonemal, heavy chain 8	-2.51574	2.69811	2.18733e-05	0.000981498	1
Pygl	liver glycogen phosphorylase	1.76809	5.73806	2.22937e-05	0.000995352	1
Rbpjl	recombination signal binding protein for immunoglobulin kappa J region-like	3.76719	1.48709	2.2314e-05	0.000995352	1
Pou2af1	POU domain, class 2, associating factor 1	-3.52391	3.31169	2.28721e-05	0.00101723	1
Btbd17	BTB (POZ) domain containing 17	-1.96006	5.06385	2.3003e-05	0.00102005	1
Actn1	actinin, alpha 1	1.23381	7.35038	2.33385e-05	0.00103189	1
Fam59b	GRB2 associated, regulator of MAPK1-like	-3.80468	0.639673	2.35314e-05	0.00103738	1
Rasgrf1	RAS protein-specific guanine nucleotide-releasing factor 1	-6.80833	3.70263	2.47545e-05	0.00108495	1
Dock4	dedicator of cytokinesis 4	-1.82033	4.80409	2.46982e-05	0.00108495	1
Zic2	zinc finger protein of the cerebellum 2	-6.88198	5.26269	2.49194e-05	0.00108902	1
Aox4	aldehyde oxidase 4	-5.2322	0.876569	2.53775e-05	0.00109947	1
Cntfr	ciliary neurotrophic factor receptor	-1.98578	5.17979	2.5326e-05	0.00109947	1
Lmo7	LIM domain only 7	2.13408	7.28155	2.52876e-05	0.00109947	1
Gdpd5	glycerophosphodiester phosphodiesterase domain containing 5	-1.72446	5.79481	2.58348e-05	0.00111608	1
Chodl	chondrolectin	-5.30393	1.85649	2.61639e-05	0.00112385	1
Enpep	glutamyl aminopeptidase	2.33988	4.47789	2.61534e-05	0.00112385	1
Zap70	zeta-chain (TCR) associated protein kinase	2.19095	2.29017	2.63762e-05	0.00112751	1
Ephx3	epoxide hydrolase 3	2.57183	0.546216	2.63987e-05	0.00112751	1
Hr	hairless	-1.69408	5.96725	2.65141e-05	0.00112924	1
Hydin	HYDIN, axonemal central pair apparatus protein	-4.10624	0.813411	2.68427e-05	0.00114002	1
Mllt11	myeloid/lymphoid or mixed-lineage leukemia (trithorax homolog, Drosophila); translocated to, 11	-1.1833	6.20228	2.72755e-05	0.00115515	1
Gstm2	glutathione S-transferase, mu 2	1.94568	3.6668	2.78321e-05	0.00117542	1
Pbx3	pre B cell leukemia homeobox 3	1.61769	5.31026	2.79792e-05	0.00117833	1
Drd4	dopamine receptor D4	-5.37898	2.00273	2.89913e-05	0.00121755	1
Nod1	nucleotide-binding oligomerization domain containing 1	-2.20316	3.84351	2.93167e-05	0.0012278	1
Gfra2	glial cell line derived neurotrophic factor family receptor alpha 2	-2.88668	2.58737	3.00072e-05	0.00125324	1
Sox11	SRY-box containing gene 11	-2.06825	8.46193	3.03585e-05	0.00126441	1
Mllt3	myeloid/lymphoid or mixed-lineage leukemia (trithorax homolog, Drosophila); translocated to, 3	-1.49857	6.78378	3.11765e-05	0.0012949	1
H2-T23	histocompatibility 2, T region locus 23	1.67565	5.8217	3.1817e-05	0.00131787	1
Slit2	slit homolog 2 (Drosophila)	-4.28167	2.71885	3.25547e-05	0.0013426	1
Gas7	growth arrest specific 7	-1.7193	4.31636	3.25921e-05	0.0013426	1
Grm5	glutamate receptor, metabotropic 5	2.87045	3.6476	3.30456e-05	0.00135757	1
Phldb1	pleckstrin homology-like domain, family B, member 1	-1.34905	7.47304	3.34203e-05	0.00136552	1
Unc93b1	unc-93 homolog B1 (C. elegans)	1.34462	4.50817	3.34202e-05	0.00136552	1
Usp18	ubiquitin specific peptidase 18	2.10404	4.52024	3.38362e-05	0.00137878	1
Stk36	serine/threonine kinase 36	-2.02403	3.48098	3.41433e-05	0.00138205	1
Mex3a	mex3 homolog A (C. elegans)	-1.56855	6.4395	3.40445e-05	0.00138205	1
Muc20	mucin 20	3.48386	1.85115	3.41915e-05	0.00138205	1
Gnb4	guanine nucleotide binding protein (G protein), beta 4	-3.1738	3.55374	3.4569e-05	0.00139357	1
Sncaip	synuclein, alpha interacting protein (synphilin)	-2.98123	4.78329	3.48407e-05	0.00139841	1
Irf7	interferon regulatory factor 7	1.74727	4.41663	3.48745e-05	0.00139841	1
Rapsn	receptor-associated protein of the synapse	3.1859	2.23124	3.51307e-05	0.00140495	1
Nsun7	NOL1/NOP2/Sun domain family, member 7	-2.86934	0.319699	3.52492e-05	0.00140596	1
Exph5	exophilin 5	-2.13824	5.20173	3.54086e-05	0.00140859	1
Kif27	kinesin family member 27	-3.18841	3.92779	3.64167e-05	0.00144488	1
Mup1	major urinary protein 1	3.65797	-0.557355	3.68008e-05	0.00145629	1
B2m	beta-2 microglobulin	1.76731	8.74245	3.73438e-05	0.00147391	1
1700040L02Rik	RIKEN cDNA 1700040L02 gene	2.76762	0.245927	3.75017e-05	0.00147627	1
Fzd10	frizzled homolog 10 (Drosophila)	-3.45363	2.45416	3.81698e-05	0.00149866	1
Ppp1r14c	protein phosphatase 1, regulatory (inhibitor) subunit 14c	-4.27681	2.32951	3.91044e-05	0.00153137	1
Twf2	twinfilin, actin-binding protein, homolog 2 (Drosophila)	1.09667	5.84334	4.00501e-05	0.00156434	1
2310040G24Rik	RIKEN cDNA 2310040G24 gene	-2.16867	4.26375	4.03852e-05	0.0015693	1
Chd7	chromodomain helicase DNA binding protein 7	-1.72517	8.22406	4.03391e-05	0.0015693	1
3632451O06Rik	RIKEN cDNA 3632451O06 gene	-3.14906	1.89708	4.12439e-05	0.00159855	1
1700003F12Rik	RIKEN cDNA 1700003F12 gene	2.34762	1.24289	4.16465e-05	0.00161001	1
Rbpms	RNA binding protein gene with multiple splicing	1.73552	4.28522	4.19144e-05	0.00161622	1
Art3	ADP-ribosyltransferase 3	-2.87038	2.45944	4.21012e-05	0.00161929	1
Ppm1j	protein phosphatase 1J	2.4527	2.42316	4.22518e-05	0.00162094	1
Ngfr	nerve growth factor receptor (TNFR superfamily, member 16)	-2.71611	4.76766	4.25177e-05	0.001627	1
Rapgef3	Rap guanine nucleotide exchange factor (GEF) 3	-1.84176	4.69399	4.28002e-05	0.00163367	1
Fam102b	family with sequence similarity 102, member B	-1.61236	7.23462	4.31618e-05	0.00163917	1
Ccnd1	cyclin D1	1.71215	4.52161	4.31058e-05	0.00163917	1
Cd59a	CD59a antigen	1.89207	3.92369	4.37195e-05	0.00165419	1
Kazald1	Kazal-type serine peptidase inhibitor domain 1	2.4	0.551625	4.37768e-05	0.00165419	1
Egr2	early growth response 2	3.24549	3.76663	4.4605e-05	0.00168127	1
Il22ra1	interleukin 22 receptor, alpha 1	2.65796	3.95377	4.5409e-05	0.00170731	1
Fam158a	ER membrane protein complex subunit 9	1.59354	4.56981	4.58038e-05	0.00171787	1
Cd9	CD9 antigen	1.2823	9.35889	4.82225e-05	0.0018041	1
Tmem132c	transmembrane protein 132C	-3.06645	-0.261671	4.86877e-05	0.00181699	1
Kcnk3	potassium channel, subfamily K, member 3	1.78919	5.72348	4.93593e-05	0.00183751	1
Necab1	N-terminal EF-hand calcium binding protein 1	-2.27292	6.14653	4.99309e-05	0.00184965	1
Col8a1	collagen, type VIII, alpha 1	2.52732	8.81715	4.98986e-05	0.00184965	1
Nt5e	5' nucleotidase, ecto	2.54105	5.49684	5.00885e-05	0.00185094	1
Myo15	myosin XV	2.59117	2.00971	5.02249e-05	0.00185145	1
Coro1a	coronin, actin binding protein 1A	1.69512	5.3194	5.0705e-05	0.00186459	1
Dact2	dapper homolog 2, antagonist of beta-catenin (xenopus)	2.0041	3.82166	5.12468e-05	0.00187992	1
Fam181b	family with sequence similarity 181, member B	-5.01788	1.06526	5.25899e-05	0.00192109	1
Ubtd2	ubiquitin domain containing 2	-1.87561	4.8499	5.26238e-05	0.00192109	1
Dpf3	D4, zinc and double PHD fingers, family 3	-2.43994	0.809138	5.29396e-05	0.00192795	1
Inpp5j	inositol polyphosphate 5-phosphatase J	1.79029	4.63855	5.36946e-05	0.00194702	1
Fam117a	family with sequence similarity 117, member A	1.96406	3.79338	5.37215e-05	0.00194702	1
Gm3893	predicted gene 3893	-4.29752	4.58397	5.53988e-05	0.00200299	1
Casq1	calsequestrin 1	-2.88326	2.09016	5.58355e-05	0.00201395	1
Nsg2	neuron specific gene family member 2	-3.04078	5.71588	6.20028e-05	0.00223107	1
Mageh1	melanoma antigen, family H, 1	-1.95182	4.87902	6.25774e-05	0.00224638	1
Cst6	cystatin E/M	2.25301	1.65769	6.39993e-05	0.00229197	1
Cnksr2	connector enhancer of kinase suppressor of Ras 2	-3.97001	3.99867	6.43636e-05	0.00229955	1
Dlgap2	discs, large (Drosophila) homolog-associated protein 2	2.97224	0.737797	6.49541e-05	0.00231516	1
2016-03-11	membrane-associated ring finger (C3HC4) 11	-3.902	1.56877	6.66603e-05	0.00237037	1
Vash1	vasohibin 1	-1.59899	6.39084	6.70886e-05	0.00237999	1
Sh3pxd2a	SH3 and PX domains 2A	1.43311	4.65642	6.75396e-05	0.00239036	1
App	amyloid beta (A4) precursor protein	1.14596	9.15233	6.81092e-05	0.00240488	1
Iqsec2	IQ motif and Sec7 domain 2	-1.78766	5.17045	6.93266e-05	0.00244214	1
Dcaf4	DDB1 and CUL4 associated factor 4	-1.63107	3.90546	6.95402e-05	0.00244396	1
H2-M2	histocompatibility 2, M region locus 2	2.53945	0.443196	6.98638e-05	0.00244962	1
Iqub	IQ motif and ubiquitin domain containing	-4.68776	1.66646	7.02135e-05	0.00245617	1
Kcng2	potassium voltage-gated channel, subfamily G, member 2	-3.78383	0.425075	7.26234e-05	0.00252874	1
Nckap5l	NCK-associated protein 5-like	-2.30748	4.71932	7.25302e-05	0.00252874	1
Fitm1	fat storage-inducing transmembrane protein 1	2.98837	2.41339	7.32513e-05	0.00254096	1
Mup3	major urinary protein 3	3.23175	4.48515	7.33116e-05	0.00254096	1
Mrc2	mannose receptor, C type 2	-2.73321	3.58075	7.44278e-05	0.00257373	1
Itgb3bp	integrin beta 3 binding protein (beta3-endonexin)	-1.33338	5.2043	7.97933e-05	0.00275296	1
Pak6	p21 protein (Cdc42/Rac)-activated kinase 6	-1.85169	3.44633	8.07792e-05	0.00278061	1
Celsr2	cadherin, EGF LAG seven-pass G-type receptor 2 (flamingo homolog, Drosophila)	-1.16188	7.39928	8.38565e-05	0.00287997	1
Pde9a	phosphodiesterase 9A	-1.53635	5.21672	8.48352e-05	0.00290696	1
Sqrdl	sulfide quinone reductase-like (yeast)	1.92942	4.9236	8.52121e-05	0.00291325	1
Slc17a7	solute carrier family 17 (sodium-dependent inorganic phosphate cotransporter), member 7	2.36517	0.386248	8.56849e-05	0.0029204	1
Slc30a3	solute carrier family 30 (zinc transporter), member 3	3.91608	1.37275	8.58086e-05	0.0029204	1
Foxj1	forkhead box J1	-3.86132	5.99972	8.63192e-05	0.00293116	1
Acsl1	acyl-CoA synthetase long-chain family member 1	1.35863	6.92017	8.92651e-05	0.00302438	1
Lonrf2	LON peptidase N-terminal domain and ring finger 2	-2.30277	4.29224	9.05042e-05	0.00305264	1
2810433D01Rik	RIKEN cDNA 2810433D01 gene	3.69193	0.538913	9.03221e-05	0.00305264	1
Slc18a1	solute carrier family 18 (vesicular monoamine), member 1	2.88015	4.06255	9.20175e-05	0.00309676	1
H2-Q6	histocompatibility 2, Q region locus 6	3.24097	5.52749	9.29936e-05	0.00312264	1
Shisa9	shisa homolog 9 (Xenopus laevis)	-3.85791	2.11278	9.42903e-05	0.00315214	1
2610203C20Rik	RIKEN cDNA 2610203C20 gene	-3.50499	3.02964	9.41119e-05	0.00315214	1
Boc	biregional cell adhesion molecule-related/down-regulated by oncogenes (Cdon) binding protein	-4.35142	3.64854	9.49937e-05	0.00315467	1
Synpo	synaptopodin	1.4666	5.30448	9.46379e-05	0.00315467	1
Ifih1	interferon induced with helicase C domain 1	1.8479	4.74797	9.48409e-05	0.00315467	1
Mei1	meiosis defective 1	-4.97056	0.85313	9.58416e-05	0.00317287	1
Afap1	actin filament associated protein 1	-1.27057	5.7243	9.59625e-05	0.00317287	1
Esrrb	estrogen related receptor, beta	2.20266	1.22944	9.70086e-05	0.00320044	1
Nasp	nuclear autoantigenic sperm protein (histone-binding)	-1.0557	8.74645	9.72822e-05	0.00320245	1
Dusp18	dual specificity phosphatase 18	-1.87562	4.80937	0.000100594	0.00330209	1
Odz2	teneurin transmembrane protein 1	3.4282	4.10568	0.000100747	0.00330209	1
Pdgfra	platelet derived growth factor receptor, alpha polypeptide	-3.18921	5.16138	0.000101556	0.00332139	1
Sned1	sushi, nidogen and EGF-like domains 1	-2.31076	4.6975	0.000102638	0.00334951	1
Umod	uromodulin	2.78306	2.81543	0.000103829	0.00338105	1
Pou3f2	POU domain, class 3, transcription factor 2	-4.68152	2.44371	0.000104473	0.00338749	1
Jph3	junctophilin 3	-4.0105	2.73581	0.000104476	0.00338749	1
Bpifa1	BPI fold containing family A, member 1	-5.30163	3.00595	0.000105645	0.00340484	1
Ebf4	early B cell factor 4	-1.85871	4.60172	0.000105688	0.00340484	1
Clic5	chloride intracellular channel 5	2.28137	0.428012	0.000105503	0.00340484	1
Darc	Duffy blood group, chemokine receptor	-2.84272	1.13047	0.000107032	0.00343688	1
Arap1	ArfGAP with RhoGAP domain, ankyrin repeat and PH domain 1	1.22485	5.29781	0.000107367	0.00343688	1
Pip5kl1	phosphatidylinositol-4-phosphate 5-kinase-like 1	2.53276	2.72449	0.000107255	0.00343688	1
Col9a2	collagen, type IX, alpha 2	2.59502	4.75672	0.000108286	0.00345895	1
Gpr179	G protein-coupled receptor 179	-2.47683	5.0336	0.000109453	0.00348884	1
Spdef	SAM pointed domain containing ets transcription factor	-2.9594	2.49811	0.000110594	0.00351778	1
Slc25a42	solute carrier family 25, member 42	1.38477	4.34052	0.000113953	0.00361699	1
Fam83f	family with sequence similarity 83, member F	2.02806	3.20304	0.000114941	0.0036407	1
Atp1b1	ATPase, Na+/K+ transporting, beta 1 polypeptide	1.45694	8.40619	0.00011743	0.00370983	1
Piwil4	piwi-like RNA-mediated gene silencing 4	2.70223	2.53064	0.000117616	0.00370983	1
Pdzrn4	PDZ domain containing RING finger 4	-3.10949	4.95396	0.000117947	0.00371251	1
Nrtn	neurturin	1.61962	3.57364	0.000120166	0.00377419	1
Prune2	prune homolog 2 (Drosophila)	1.94956	5.6551	0.000120408	0.00377419	1
Mterfd2	MTERF domain containing 2	-1.35526	5.29922	0.000120725	0.00377628	1
2016-03-01	membrane-associated ring finger (C3HC4) 1	-2.19661	3.46944	0.00012123	0.00377641	1
Basp1	brain abundant, membrane attached signal protein 1	-2.15309	7.84004	0.000121075	0.00377641	1
Tekt2	tektin 2	-3.10977	4.63736	0.000123028	0.00382452	1
D930028M14Rik	RIKEN cDNA D930028M14 gene	-2.01247	5.15652	0.000125663	0.00389253	1
Paox	polyamine oxidase (exo-N4-amino)	1.69032	3.57898	0.00012599	0.00389253	1
Il17rc	interleukin 17 receptor C	1.70724	4.03352	0.000125922	0.00389253	1
Disp2	dispatched homolog 2 (Drosophila)	1.04776	7.36374	0.000128038	0.00394215	1
Oasl2	2'-5' oligoadenylate synthetase-like 2	2.62647	3.64402	0.000128119	0.00394215	1
BC024139	cDNA sequence BC024139	-2.12147	1.43426	0.000130145	0.00398821	1
Epas1	endothelial PAS domain protein 1	1.46767	5.65508	0.000129942	0.00398821	1
Pdzd7	PDZ domain containing 7	2.61481	1.23891	0.000131048	0.00400773	1
Bid	BH3 interacting domain death agonist	-1.56136	4.82948	0.000132359	0.00403962	1
Myh3	myosin, heavy polypeptide 3, skeletal muscle, embryonic	2.19727	0.643286	0.000133316	0.00406062	1
Tnfaip8l3	tumor necrosis factor, alpha-induced protein 8-like 3	-3.07116	0.0654071	0.00013492	0.00410118	1
Arhgap10	Rho GTPase activating protein 10	-2.2825	3.10785	0.000136366	0.0041368	1
Ptprn2	protein tyrosine phosphatase, receptor type, N polypeptide 2	1.10686	7.20769	0.0001382	0.00418403	1
Bcat1	branched chain aminotransferase 1, cytosolic	-3.15038	4.5344	0.000142028	0.00428272	1
Rufy3	RUN and FYVE domain containing 3	-1.20989	8.18714	0.000142	0.00428272	1
Adcy9	adenylate cyclase 9	1.21405	5.05255	0.000148031	0.00445481	1
Gpm6a	glycoprotein m6a	-2.81845	2.5981	0.000148328	0.00445488	1
Fam83e	family with sequence similarity 83, member E	2.2142	0.344232	0.00015062	0.00451471	1
Grm7	glutamate receptor, metabotropic 7	-3.84563	1.46046	0.000152913	0.00457434	1
Enkur	enkurin, TRPC channel interacting protein	-4.13694	2.07413	0.000153621	0.00458643	1
Pak3	p21 protein (Cdc42/Rac)-activated kinase 3	-2.48927	5.30226	0.000155919	0.00464582	1
Ptpru	protein tyrosine phosphatase, receptor type, U	1.10392	7.78889	0.000157445	0.00468205	1
Plcl1	phospholipase C-like 1	-2.79947	2.30019	0.000158261	0.00469706	1
Cdk6	cyclin-dependent kinase 6	-2.91703	3.00411	0.000158829	0.00469837	1
Cacna2d4	calcium channel, voltage-dependent, alpha 2/delta subunit 4	3.021	2.17323	0.000158929	0.00469837	1
Grip1	glutamate receptor interacting protein 1	-1.99174	4.60916	0.000160041	0.00472198	1
Epdr1	ependymin related protein 1 (zebrafish)	-2.8221	3.04864	0.000161718	0.00476217	1
Iqgap1	IQ motif containing GTPase activating protein 1	1.08607	8.87958	0.000162697	0.0047749	1
Sgms2	sphingomyelin synthase 2	1.58498	5.35602	0.000163101	0.0047749	1
Fam198a	family with sequence similarity 198, member A	2.23315	1.87458	0.000162882	0.0047749	1
Epor	erythropoietin receptor	1.85851	2.51455	0.000163665	0.00478211	1
Rfx5	regulatory factor X, 5 (influences HLA class II expression)	1.0895	5.53971	0.000164883	0.00480841	1
Muc1	mucin 1, transmembrane	2.63542	5.56137	0.000165896	0.00482859	1
Sms	spermine synthase	-1.06462	6.27979	0.000167971	0.00487958	1
Slc5a1	solute carrier family 5 (sodium/glucose cotransporter), member 1	2.31015	-0.105112	0.00017397	0.00504413	1
Cpa2	carboxypeptidase A2, pancreatic	2.14482	4.42312	0.000174889	0.00506103	1
Gna15	guanine nucleotide binding protein, alpha 15	1.96854	1.50223	0.000177059	0.00511403	1
Cntd1	cyclin N-terminal domain containing 1	1.82997	1.80209	0.000179632	0.00517842	1
Cd74	CD74 antigen (invariant polypeptide of major histocompatibility complex, class II antigen-associated)	1.21855	6.31239	0.000180064	0.00518098	1
Chrna4	cholinergic receptor, nicotinic, alpha polypeptide 4	-3.11793	1.25434	0.000183062	0.0052472	1
1500016L03Rik	RIKEN cDNA 1500016L03 gene	-2.51126	3.0304	0.000183008	0.0052472	1
Calb1	calbindin 1	-3.53936	4.2471	0.000185387	0.00530375	1
Cdh11	cadherin 11	-3.14677	4.45919	0.000187167	0.00532986	1
Pfkfb3	6-phosphofructo-2-kinase/fructose-2,6-biphosphatase 3	-2.43187	6.77185	0.000187244	0.00532986	1
Ppargc1b	peroxisome proliferative activated receptor, gamma, coactivator 1 beta	2.01885	1.61273	0.00018736	0.00532986	1
1520402A15Rik	leucine rich adaptor protein 1	-1.74604	4.28778	0.000192876	0.00546616	1
Klf5	Kruppel-like factor 5	1.85533	4.64762	0.000192639	0.00546616	1
Fank1	fibronectin type 3 and ankyrin repeat domains 1	-4.13982	1.18116	0.000193754	0.00547047	1
Chrd	chordin	-1.93107	3.10812	0.000193398	0.00547047	1
Ldoc1l	leucine zipper, down-regulated in cancer 1-like	-2.14644	5.09419	0.000195613	0.00551262	1
Dhrs7	dehydrogenase/reductase (SDR family) member 7	1.29725	5.2192	0.00019732	0.00555036	1
Cdh4	cadherin 4	-1.64312	5.40327	0.000199122	0.00558118	1
Pptc7	PTC7 protein phosphatase homolog (S. cerevisiae)	0.93901	5.69988	0.000199156	0.00558118	1
Cables1	CDK5 and Abl enzyme substrate 1	1.67347	4.65627	0.00019977	0.005588	1
Tjp3	tight junction protein 3	1.23523	6.5565	0.000201118	0.00561529	1
Pard6g	par-6 partitioning defective 6 homolog gamma (C. elegans)	-1.32208	5.50787	0.000202852	0.00565324	1
Macrod1	MACRO domain containing 1	1.46306	3.83721	0.000204185	0.00567988	1
Trib1	tribbles homolog 1 (Drosophila)	1.02501	6.03973	0.000208872	0.00579957	1
Duoxa2	dual oxidase maturation factor 2	-3.23652	-0.0617775	0.000209505	0.00580646	1
Rnf122	ring finger protein 122	-1.63049	4.23211	0.000214848	0.00594359	1
Crh	corticotropin releasing hormone	-6.48116	2.86846	0.000217245	0.00598058	1
Tgfb2	transforming growth factor, beta 2	-2.31821	3.37476	0.000217375	0.00598058	1
2610307P16Rik	RIKEN cDNA 2610307P16 gene	-2.08925	1.97918	0.000216751	0.00598058	1
P2ry6	pyrimidinergic receptor P2Y, G-protein coupled, 6	1.76263	1.9042	0.000218423	0.00599847	1
Ddr2	discoidin domain receptor family, member 2	-3.07097	4.39756	0.000218938	0.00600169	1
Scrt2	scratch homolog 2, zinc finger protein (Drosophila)	-3.87101	2.97757	0.000220018	0.00600945	1
Prr7	proline rich 7 (synaptic)	-2.26762	3.98266	0.000219849	0.00600945	1
Fes	feline sarcoma oncogene	1.77828	3.20279	0.000221328	0.0060343	1
Capn6	calpain 6	-3.58585	4.02461	0.000222419	0.00604859	1
Nfatc1	nuclear factor of activated T cells, cytoplasmic, calcineurin dependent 1	1.43993	4.88446	0.000222655	0.00604859	1
Pde11a	phosphodiesterase 11A	3.94103	2.0562	0.000228449	0.00619482	1
Tmem123	transmembrane protein 123	1.03923	6.87586	0.000236975	0.00641448	1
2610035F20Rik	RIKEN cDNA 2610035F20 gene	-7.44429	1.92999	0.000237935	0.00642894	1
Slc6a9	solute carrier family 6 (neurotransmitter transporter, glycine), member 9	1.1955	5.25547	0.000240216	0.00647896	1
Abcb1b	ATP-binding cassette, sub-family B (MDR/TAP), member 1B	-1.81162	2.93464	0.000241411	0.00649956	1
Hecw2	HECT, C2 and WW domain containing E3 ubiquitin protein ligase 2	-2.2906	3.44506	0.000243456	0.00654293	1
Tnks1bp1	tankyrase 1 binding protein 1	1.06167	5.98194	0.000245271	0.00657999	1
Ankrd24	ankyrin repeat domain 24	1.11852	5.95854	0.000246911	0.00661222	1
Sphk1	sphingosine kinase 1	-3.86216	4.28681	0.00024925	0.00665123	1
Kif5c	kinesin family member 5C	-1.04498	7.58715	0.000248891	0.00665123	1
2810405K02Rik	family with sequence similarity 213, member B	-1.91532	4.66444	0.000250819	0.00668127	1
Crispld2	cysteine-rich secretory protein LCCL domain containing 2	-2.59942	2.34128	0.000252436	0.00671247	1
Mir1199	microRNA 1199	2.41525	0.156577	0.000257492	0.00683486	1
Alox15	arachidonate 15-lipoxygenase	-3.91628	1.29221	0.000258754	0.00684485	1
Gm6277	predicted gene 6277	2.19535	0.213111	0.000258776	0.00684485	1
Serpinb1a	serine (or cysteine) peptidase inhibitor, clade B, member 1a	2.56133	2.0816	0.000262244	0.00692445	1
Amz1	archaelysin family metallopeptidase 1	-2.14046	3.06884	0.000263334	0.00694105	1
Psme1	proteasome (prosome, macropain) activator subunit 1 (PA28 alpha)	1.00992	7.27492	0.000266043	0.00700022	1
Ano9	anoctamin 9	2.64905	5.96326	0.000266572	0.00700193	1
Paqr7	progestin and adipoQ receptor family member VII	-1.33932	4.45389	0.000271013	0.00710621	1
Lgi3	leucine-rich repeat LGI family, member 3	-1.93336	6.3706	0.000275743	0.00721767	1
Ntrk2	neurotrophic tyrosine kinase, receptor, type 2	-2.59593	4.6225	0.00027689	0.00722261	1
H2-Q8	histocompatibility 2, Q region locus 8	2.80635	4.87004	0.000276704	0.00722261	1
Cdc14b	CDC14 cell division cycle 14B	1.45251	6.60789	0.000279183	0.00726986	1
Nwd1	NACHT and WD repeat domain containing 1	-2.79315	2.10639	0.000280368	0.00727456	1
Snapc3	small nuclear RNA activating complex, polypeptide 3	-1.94608	5.16082	0.000279979	0.00727456	1
Isg20	interferon-stimulated protein	1.71533	3.56492	0.000280811	0.00727456	1
Hip1	huntingtin interacting protein 1	-1.3417	6.41989	0.000282164	0.00729705	1
Frmd3	FERM domain containing 3	-2.55898	2.38962	0.000282798	0.00730092	1
Fev	FEV (ETS oncogene family)	-3.6286	3.473	0.000283701	0.00731172	1
Qpct	glutaminyl-peptide cyclotransferase (glutaminyl cyclase)	-1.6475	4.21573	0.000285177	0.00732472	1
Slc4a8	solute carrier family 4 (anion exchanger), member 8	-0.980398	5.76895	0.000284852	0.00732472	1
Uts2r	urotensin 2 receptor	-3.70153	-0.0316852	0.000288386	0.00738784	1
Ak1	adenylate kinase 1	1.83882	4.81462	0.000288614	0.00738784	1
Csdc2	cold shock domain containing C2, RNA binding	-2.07781	4.35253	0.000289788	0.0073998	1
Tmem132a	transmembrane protein 132A	-1.53965	6.54277	0.000290063	0.0073998	1
Gpr88	G-protein coupled receptor 88	2.01157	-0.412401	0.000291175	0.00741562	1
Ifit1	interferon-induced protein with tetratricopeptide repeats 1	2.50782	3.46579	0.000292173	0.0074285	1
Pdlim7	PDZ and LIM domain 7	-1.40925	5.57049	0.000293613	0.00745254	1
Hgf	hepatocyte growth factor	1.98186	3.11495	0.000295289	0.00746992	1
Sec14l5	SEC14-like 5 (S. cerevisiae)	2.66086	0.951129	0.000295269	0.00746992	1
Wdr8	WD repeat containing, antisense to Trp73	-1.46737	6.40807	0.000297073	0.00750246	1
E130012A19Rik	RIKEN cDNA E130012A19 gene	-1.62535	5.21351	0.000298668	0.00753014	1
Zfp521	zinc finger protein 521	-2.9433	0.590724	0.00030116	0.00754243	1
Dlgap1	discs, large (Drosophila) homolog-associated protein 1	-2.76638	2.14642	0.00030106	0.00754243	1
Tmeff1	transmembrane protein with EGF-like and two follistatin-like domains 1	-1.08332	6.94063	0.000299696	0.00754243	1
Agtrap	angiotensin II, type I receptor-associated protein	1.55225	5.44317	0.00030124	0.00754243	1
Eps8l1	EPS8-like 1	3.16725	0.686208	0.000301657	0.00754243	1
Gpr30	G protein-coupled estrogen receptor 1	-1.45961	4.82173	0.000307157	0.00766723	1
Psg23	pregnancy-specific glycoprotein 23	-3.17475	4.38962	0.000309398	0.00771039	1
Klhl33	kelch-like 33	-2.18458	0.336111	0.000309926	0.00771081	1
Meis2	Meis homeobox 2	1.81366	7.44274	0.00031211	0.00775236	1
C130060K24Rik	RIKEN cDNA C130060K24 gene	-4.01404	1.2361	0.000314678	0.00779048	1
Accn2	acid-sensing (proton-gated) ion channel 1	-1.30478	5.03268	0.000314431	0.00779048	1
Cldn8	claudin 8	-4.20378	2.18692	0.000315674	0.00780233	1
St3gal3	ST3 beta-galactoside alpha-2,3-sialyltransferase 3	-1.09972	5.35176	0.000316381	0.00780699	1
Gpr85	G protein-coupled receptor 85	-3.85006	3.07773	0.000323137	0.00796069	1
Dak	dihydroxyacetone kinase 2 homolog (yeast)	1.73929	6.58058	0.000325449	0.00800455	1
Crip2	cysteine rich protein 2	-1.46823	8.01634	0.000327843	0.00805032	1
Amotl1	angiomotin-like 1	-1.70906	5.53985	0.000335025	0.00821328	1
Lox	lysyl oxidase	-2.89615	4.78469	0.00033836	0.00828158	1
Habp4	hyaluronic acid binding protein 4	1.01138	6.03153	0.000340955	0.00833157	1
Polr3gl	polymerase (RNA) III (DNA directed) polypeptide G like	1.4881	4.02785	0.000342136	0.00834352	1
Ovol2	ovo-like 2 (Drosophila)	1.86577	2.29683	0.000342551	0.00834352	1
Ggt1	gamma-glutamyltransferase 1	2.47192	0.749799	0.000343333	0.00834909	1
Fkbp4	FK506 binding protein 4	-1.24852	8.55587	0.000345595	0.00839056	1
Chrm3	cholinergic receptor, muscarinic 3, cardiac	-2.71357	1.23781	0.000346475	0.00839841	1
Kcnj1	potassium inwardly-rectifying channel, subfamily J, member 1	3.34603	1.86266	0.0003478	0.00841698	1
Tesc	tescalcin	-1.35803	5.53186	0.000353949	0.00855206	1
Gli2	GLI-Kruppel family member GLI2	-3.26231	-0.189345	0.00035507	0.00856543	1
Lingo3	leucine rich repeat and Ig domain containing 3	2.04555	2.36573	0.000356086	0.00857622	1
Sik1	salt inducible kinase 1	1.17098	5.78164	0.000358705	0.0086255	1
Ccdc88c	coiled-coil domain containing 88C	-1.50535	6.3482	0.00036403	0.00873962	1
Vcan	versican	-3.30858	6.13317	0.000368711	0.00883792	1
Oas1a	2'-5' oligoadenylate synthetase 1A	2.26797	2.27895	0.000372082	0.00890457	1
Col11a1	collagen, type XI, alpha 1	-4.21189	2.8082	0.000373503	0.00892442	1
Sytl3	synaptotagmin-like 3	-3.32348	2.98575	0.000374905	0.00893121	1
Lrrk2	leucine-rich repeat kinase 2	2.18058	2.77957	0.000374972	0.00893121	1
Zcchc2	zinc finger, CCHC domain containing 2	0.896928	5.40858	0.000376943	0.008964	1
5330437I02Rik	O-acyltransferase like	2.39528	1.29081	0.000382076	0.00907176	1
Cdh13	cadherin 13	1.32345	5.99441	0.000384255	0.00910913	1
Itpr1	inositol 1,4,5-trisphosphate receptor 1	1.00666	5.69221	0.000386014	0.00913646	1
Oas1g	2'-5' oligoadenylate synthetase 1G	2.09516	1.65528	0.000395882	0.00935534	1
Nrcam	neuron-glia-CAM-related cell adhesion molecule	1.33344	5.37897	0.000399341	0.00942232	1
Nme5	NME/NM23 family member 5	-3.08474	1.76938	0.000400625	0.00943784	1
Otoa	otoancorin	-3.1071	3.83209	0.00040699	0.00955792	1
Synj2	synaptojanin 2	1.23631	5.03345	0.000406822	0.00955792	1
Rgs7bp	regulator of G-protein signalling 7 binding protein	-2.94518	2.89697	0.00040823	0.00957213	1
Mex3b	mex3 homolog B (C. elegans)	-1.28512	5.84814	0.000419011	0.00979447	1
Rbmx	RNA binding motif protein, X chromosome	-1.00966	6.98162	0.000418906	0.00979447	1
4930539E08Rik	RIKEN cDNA 4930539E08 gene	1.99926	5.22448	0.000420962	0.00982483	1
Pmp22	peripheral myelin protein 22	-1.91492	5.00544	0.000422687	0.00984527	1
Orai3	ORAI calcium release-activated calcium modulator 3	1.41814	3.36601	0.000423143	0.00984527	1
Gm19424	predicted gene, 19424	-3.21523	0.0837341	0.000426669	0.00988859	1
Amot	angiomotin	-1.38618	5.46756	0.000426734	0.00988859	1
Wnt3	wingless-related MMTV integration site 3	1.57065	4.54189	0.000426973	0.00988859	1
Kdm2b	lysine (K)-specific demethylase 2B	-0.921595	6.49847	0.000428268	0.00990338	1
Sstr3	somatostatin receptor 3	2.37852	1.76196	0.000430508	0.00993993	1
Bex4	brain expressed gene 4	-4.29799	2.41099	0.000436523	0.0100634	1
Sh3bp2	SH3-domain binding protein 2	-1.1778	4.57209	0.000438427	0.0100919	1
Oasl1	2'-5' oligoadenylate synthetase-like 1	2.30627	4.0047	0.00044063	0.0101117	1
Gm1123	predicted gene 1123	2.57854	0.563185	0.000440292	0.0101117	1
Lrrk1	leucine-rich repeat kinase 1	1.6466	3.98266	0.000442288	0.0101189	1
Gp2	glycoprotein 2 (zymogen granule membrane)	2.26842	1.44577	0.000441663	0.0101189	1
4833424O15Rik	RIKEN cDNA 4833424O15 gene	-3.3257	2.76538	0.000445691	0.0101813	1
P2rx3	purinergic receptor P2X, ligand-gated ion channel, 3	2.12697	1.53912	0.000448491	0.0102298	1
Sult4a1	sulfotransferase family 4A, member 1	-1.14999	6.00563	0.000452878	0.0103143	1
Ccdc164	dynein regulatory complex subunit 1	-4.65509	3.84117	0.000463139	0.010532	1
Eda	ectodysplasin-A	1.39884	3.09193	0.000466809	0.0105995	1
Itga11	integrin alpha 11	-3.0201	1.7459	0.000468906	0.0106311	1
Tiam2	T cell lymphoma invasion and metastasis 2	-1.807	1.94422	0.000471461	0.010673	1
Dscam	Down syndrome cell adhesion molecule	-3.47294	2.94511	0.000475854	0.0106932	1
Rtn1	reticulon 1	-2.23474	7.16708	0.000473217	0.0106932	1
Fam129b	family with sequence similarity 129, member B	0.911374	7.85246	0.0004759	0.0106932	1
Sipa1l2	signal-induced proliferation-associated 1 like 2	1.18346	5.60285	0.000473876	0.0106932	1
Galr3	galanin receptor 3	2.18574	-0.0969074	0.000475568	0.0106932	1
Plcb1	phospholipase C, beta 1	1.58935	4.17184	0.000479102	0.0107491	1
Fgd2	FYVE, RhoGEF and PH domain containing 2	1.92384	4.28501	0.000486282	0.010894	1
Ssbp3	single-stranded DNA binding protein 3	-1.28661	8.17031	0.0004918	0.010985	1
Tymp	thymidine phosphorylase	2.04436	2.64274	0.000491702	0.010985	1
Isg15	ISG15 ubiquitin-like modifier	1.96809	2.48048	0.000498114	0.0111096	1
Cyp2j9	cytochrome P450, family 2, subfamily j, polypeptide 9	2.28961	0.870874	0.000505382	0.011255	1
Htr3a	5-hydroxytryptamine (serotonin) receptor 3A	-2.22706	6.40912	0.000507151	0.0112778	1
Coch	coagulation factor C homolog (Limulus polyphemus)	-2.83821	1.67757	0.000512587	0.0113709	1
Rhobtb3	Rho-related BTB domain containing 3	-1.11384	5.67902	0.00051285	0.0113709	1
Armc3	armadillo repeat containing 3	-3.2329	1.19832	0.000514522	0.0113913	1
Klf9	Kruppel-like factor 9	1.40298	4.88637	0.000520114	0.0114982	1
Gpr123	G protein-coupled receptor 123	-2.48462	0.54131	0.000520937	0.0114995	1
Il10rb	interleukin 10 receptor, beta	1.25272	4.85251	0.000523611	0.0115416	1
Arl15	ADP-ribosylation factor-like 15	-1.21602	5.07585	0.000527177	0.0116033	1
Sort1	sortilin 1	0.894509	7.47394	0.000528172	0.0116082	1
Stmn3	stathmin-like 3	-1.13898	7.27643	0.000530981	0.011653	1
Amhr2	anti-Mullerian hormone type 2 receptor	-2.56427	1.23644	0.000533209	0.0116849	1
Cux2	cut-like homeobox 2	1.00477	5.63591	0.000535182	0.0117111	1
Kl	klotho	3.15065	1.24889	0.000538096	0.0117578	1
Isl2	insulin related protein 2 (islet 2)	-3.85086	1.27173	0.000539378	0.0117688	1
Clip2	CAP-GLY domain containing linker protein 2	-1.03287	5.76598	0.000540164	0.0117689	1
Plxnb3	plexin B3	-2.16894	1.96342	0.000544087	0.0118372	1
Elavl4	ELAV (embryonic lethal, abnormal vision, Drosophila)-like 4 (Hu antigen D)	-1.43688	7.07904	0.000547514	0.0118946	1
Muc4	mucin 4	3.02717	1.09804	0.000550245	0.0119367	1
Hist1h1c	histone cluster 1, H1c	1.17298	6.38203	0.000555554	0.0120186	1
Gm16548	predicted gene 16548	2.44542	-0.293645	0.000555614	0.0120186	1
Gli3	GLI-Kruppel family member GLI3	-1.85165	4.38963	0.000567299	0.0122538	1
Pdgfrl	platelet-derived growth factor receptor-like	-2.17913	1.13504	0.000569163	0.0122765	1
Akap6	A kinase (PRKA) anchor protein 6	-2.5705	2.18716	0.000572933	0.0123075	1
Rras	Harvey rat sarcoma oncogene, subgroup R	1.3433	3.85923	0.000573051	0.0123075	1
Trpc1	transient receptor potential cation channel, subfamily C, member 1	1.91778	2.70168	0.000572698	0.0123075	1
Cdk2ap1	CDK2 (cyclin-dependent kinase 2)-associated protein 1	-0.998547	7.96539	0.000574394	0.0123188	1
Rassf9	Ras association (RalGDS/AF-6) domain family (N-terminal) member 9	-3.18496	1.19382	0.000586292	0.0125561	1
Dact1	dapper homolog 1, antagonist of beta-catenin (xenopus)	-2.20449	3.88318	0.000588701	0.0125898	1
Bhlha15	basic helix-loop-helix family, member a15	1.90229	2.38639	0.00059015	0.012603	1
Chrdl2	chordin-like 2	-2.88307	1.01675	0.000599747	0.012677	1
Hopx	HOP homeobox	-2.57127	4.23183	0.000597233	0.012677	1
Kcnq3	potassium voltage-gated channel, subfamily Q, member 3	-2.10398	2.15693	0.000596829	0.012677	1
Stim1	stromal interaction molecule 1	0.896863	6.28295	0.00059635	0.012677	1
Plxna1	plexin A1	0.98533	6.55507	0.000598357	0.012677	1
Pbxip1	pre B cell leukemia transcription factor interacting protein 1	1.33372	4.2165	0.000595923	0.012677	1
Ifi35	interferon-induced protein 35	1.44718	4.55383	0.000600345	0.012677	1
Gsta4	glutathione S-transferase, alpha 4	1.67626	2.06742	0.000599312	0.012677	1
Adcy5	adenylate cyclase 5	-2.92493	3.39989	0.000604827	0.0127538	1
Barhl1	BarH-like 1 (Drosophila)	-3.2506	1.56765	0.000614306	0.0129243	1
Gm8909	predicted gene 8909	3.56831	1.16543	0.000614625	0.0129243	1
Fam183b	family with sequence similarity 183, member B	-3.37699	2.29521	0.000619526	0.0130092	1
Kcnc2	potassium voltage gated channel, Shaw-related subfamily, member 2	-4.01772	0.326533	0.000621671	0.013018	1
Hist3h2a	histone cluster 3, H2a	1.49383	5.90188	0.000620821	0.013018	1
2200002K05Rik	V-set and transmembrane domain containing 5	-3.27787	1.77385	0.000624844	0.0130482	1
Msln	mesothelin	-3.26666	4.75456	0.000624659	0.0130482	1
Pisd-ps2	phosphatidylserine decarboxylase, pseudogene 2	-1.24856	6.03885	0.000627452	0.0130583	1
Tuba1a	tubulin, alpha 1A	-1.09205	9.34808	0.000628792	0.0130583	1
Neurl1b	neuralized homolog 1b (Drosophila)	-1.05643	8.28877	0.000628271	0.0130583	1
Ccdc33	coiled-coil domain containing 33	2.57251	1.49708	0.000628039	0.0130583	1
Parp14	poly (ADP-ribose) polymerase family, member 14	1.77323	3.93322	0.000635631	0.0131821	1
Zfp454	zinc finger protein 454	-1.74993	2.08684	0.00063829	0.013201	1
Rnf31	ring finger protein 31	1.02917	5.46795	0.000637942	0.013201	1
Barx1	BarH-like homeobox 1	-4.65947	2.29952	0.000641735	0.013254	1
BC021614	cDNA sequence BC021614	2.91191	2.74652	0.000647025	0.013345	1
Renbp	renin binding protein	1.36037	3.53897	0.000648074	0.0133484	1
Rgmb	RGM domain family, member B	-2.42491	2.73256	0.000655993	0.0134747	1
Nexn	nexilin	-2.02054	3.11943	0.000655335	0.0134747	1
Stat5a	signal transducer and activator of transcription 5A	-1.32149	5.17914	0.000657224	0.0134816	1
Tenc1	tensin like C1 domain-containing phosphatase	0.99789	5.60322	0.000664697	0.0136163	1
Glp1r	glucagon-like peptide 1 receptor	-2.31788	4.42048	0.000671925	0.0137458	1
Tmem132e	transmembrane protein 132E	-3.05545	3.01603	0.0006738	0.0137608	1
Hrh1	histamine receptor H1	-2.77301	0.920831	0.000674485	0.0137608	1
0610040J01Rik	RIKEN cDNA 0610040J01 gene	1.46978	5.11524	0.000679402	0.0138423	1
Gm14057	Ppp1r14c pseudogene	-1.78418	2.00318	0.000689615	0.0140212	1
Col5a3	collagen, type V, alpha 3	1.47035	2.7622	0.000690038	0.0140212	1
Lrp1b	low density lipoprotein-related protein 1B (deleted in tumors)	-3.04233	0.342801	0.000695347	0.0140997	1
Klk1	kallikrein 1	2.39278	0.501855	0.000695776	0.0140997	1
Il28ra	interferon lambda receptor 1	2.03891	3.23585	0.000710421	0.0143772	1
Ctsf	cathepsin F	1.10664	5.6643	0.000715018	0.0144508	1
Trove2	TROVE domain family, member 2	1.09334	7.40182	0.00071605	0.0144523	1
Plekha2	pleckstrin homology domain-containing, family A (phosphoinositide binding specific) member 2	2.33281	4.18165	0.000717405	0.0144603	1
Lgals3bp	lectin, galactoside-binding, soluble, 3 binding protein	1.15714	6.18082	0.000723254	0.0145587	1
Ffar2	free fatty acid receptor 2	1.70266	2.25262	0.000725514	0.0145848	1
Stk32c	serine/threonine kinase 32C	2.01533	3.35993	0.000739883	0.0148538	1
Sult2b1	sulfotransferase family, cytosolic, 2B, member 1	1.12185	4.96865	0.000740976	0.014856	1
Tead4	TEA domain family member 4	-2.45237	1.54837	0.000746683	0.0149505	1
Dusp9	dual specificity phosphatase 9	-2.16704	0.544457	0.000752129	0.0150396	1
Nelf	NMDA receptor synaptonuclear signaling and neuronal migration factor	-0.850399	6.57105	0.000755188	0.0150762	1
Gns	glucosamine (N-acetyl)-6-sulfatase	0.909758	7.03489	0.000755957	0.0150762	1
Ddah1	dimethylarginine dimethylaminohydrolase 1	-1.37671	4.50936	0.000762489	0.0151863	1
Odz4	teneurin transmembrane protein 4	1.06681	6.15018	0.000767215	0.0152402	1
Fn3k	fructosamine 3 kinase	1.80338	2.06924	0.000767057	0.0152402	1
Trim30d	tripartite motif-containing 30D	2.27983	-0.245863	0.000785781	0.0155884	1
Xaf1	XIAP associated factor 1	1.41674	4.02648	0.000788367	0.0156192	1
Fjx1	four jointed box 1 (Drosophila)	-2.27836	1.95415	0.000790828	0.0156474	1
Acss3	acyl-CoA synthetase short-chain family member 3	-2.59071	3.27656	0.000794345	0.0156964	1
Ajap1	adherens junction associated protein 1	-4.36065	5.71905	0.000796923	0.0157165	1
Slc9a2	solute carrier family 9 (sodium/hydrogen exchanger), member 2	-2.57423	3.20522	0.000797448	0.0157165	1
Glis1	GLIS family zinc finger 1	-2.39779	1.33988	0.000801575	0.0157772	1
D330045A20Rik	RIKEN cDNA D330045A20 gene	-1.39062	4.11623	0.000803718	0.0157988	1
Txndc16	thioredoxin domain containing 16	1.33654	6.94105	0.000812376	0.0159482	1
Kcnip2	Kv channel-interacting protein 2	2.33269	2.47585	0.000816242	0.0160032	1
Arl4c	ADP-ribosylation factor-like 4C	-0.961356	6.01901	0.000825329	0.0161604	1
Nfkb2	nuclear factor of kappa light polypeptide gene enhancer in B cells 2, p49/p100	1.37518	3.33231	0.000826986	0.0161718	1
4930547N16Rik	PARP1 binding protein	1.58926	5.27315	0.000829545	0.0162008	1
Utp20	UTP20, small subunit (SSU) processome component, homolog (yeast)	1.4833	6.55577	0.00083411	0.0162689	1
Cebpa	CCAAT/enhancer binding protein (C/EBP), alpha	1.2021	5.64031	0.000836886	0.016302	1
Vopp1	vesicular, overexpressed in cancer, prosurvival protein 1	-0.861632	6.42324	0.0008435	0.0163747	1
Foxo1	forkhead box O1	1.32007	6.21013	0.000843949	0.0163747	1
Gabrq	gamma-aminobutyric acid (GABA) A receptor, subunit theta	1.40689	3.95226	0.000846051	0.0163747	1
Scd1	stearoyl-Coenzyme A desaturase 1	1.88016	6.2759	0.000842557	0.0163747	1
4931429I11Rik	RIKEN cDNA 4931429I11 gene	2.12968	4.87308	0.000846024	0.0163747	1
Wdr52	WD repeat domain 52	-3.555	2.68359	0.00084889	0.0164086	1
A2m	alpha-2-macroglobulin	2.12509	3.05543	0.000851884	0.0164454	1
Igsf3	immunoglobulin superfamily, member 3	-1.41545	5.68979	0.000857438	0.0165314	1
Nell2	NEL-like 2	-4.19932	4.87749	0.000862497	0.0166077	1
Ncs1	neuronal calcium sensor 1	-0.910647	6.09988	0.000866641	0.016645	1
Phf15	PHD finger protein 15	1.46089	4.48829	0.000866533	0.016645	1
Igfbpl1	insulin-like growth factor binding protein-like 1	-2.71519	5.06303	0.000869468	0.0166781	1
Atp7b	ATPase, Cu++ transporting, beta polypeptide	1.91327	2.90605	0.0008707	0.0166805	1
Tmem180	transmembrane protein 180	1.47908	3.44213	0.000872215	0.0166883	1
Svip	small VCP/p97-interacting protein	1.01905	5.26228	0.000877802	0.0167739	1
Gria4	glutamate receptor, ionotropic, AMPA4 (alpha 4)	-4.85213	3.66786	0.000882533	0.016843	1
Cplx1	complexin 1	-1.64578	5.36775	0.000894111	0.0170209	1
Rgs2	regulator of G-protein signaling 2	1.70266	6.50657	0.000893525	0.0170209	1
Evc	Ellis van Creveld gene syndrome	-2.90901	3.26642	0.000896872	0.0170519	1
2210020M01Rik	small integral membrane protein 5	-3.38941	2.06841	0.000903797	0.0171619	1
Ppp2r5a	protein phosphatase 2, regulatory subunit B (B56), alpha isoform	0.874126	5.80889	0.000905442	0.0171715	1
Rab15	RAB15, member RAS oncogene family	1.02334	5.79348	0.000915894	0.0173479	1
Ptpn6	protein tyrosine phosphatase, non-receptor type 6	1.39671	4.3065	0.000918451	0.0173745	1
Fndc4	fibronectin type III domain containing 4	-1.86408	3.96927	0.000922668	0.0174018	1
Tm6sf1	transmembrane 6 superfamily member 1	1.92081	2.79248	0.000923356	0.0174018	1
Pcdhgb6	protocadherin gamma subfamily B, 6	2.30481	1.69187	0.000921167	0.0174018	1
Gabra5	gamma-aminobutyric acid (GABA) A receptor, subunit alpha 5	-2.6332	2.48146	0.000926645	0.017431	1
Rimkla	ribosomal modification protein rimK-like family member A	-1.36846	5.42655	0.000927259	0.017431	1
Josd2	Josephin domain containing 2	1.2307	5.31717	0.000928372	0.017431	1
Pycard	PYD and CARD domain containing	1.72563	2.04	0.00093292	0.0174946	1
2900079G21Rik	RIKEN cDNA 2900079G21 gene	-2.04811	1.79345	0.000936078	0.017532	1
Bace2	beta-site APP-cleaving enzyme 2	1.71746	3.19201	0.000938667	0.0175587	1
Nrip1	nuclear receptor interacting protein 1	-1.54132	4.4766	0.000959445	0.0179251	1
Irx1	Iroquois related homeobox 1 (Drosophila)	-3.57868	3.05903	0.000963099	0.0179489	1
Dnahc7a	dynein, axonemal, heavy chain 7A	-1.9465	1.50883	0.000963016	0.0179489	1
Plaa	phospholipase A2, activating protein	-0.852235	6.946	0.000971962	0.0180694	1
Bcl3	B cell leukemia/lymphoma 3	1.50189	3.1104	0.000971585	0.0180694	1
Car8	carbonic anhydrase 8	1.94592	6.02595	0.000976889	0.0181386	1
Zfp57	zinc finger protein 57	-3.59074	2.70803	0.000987274	0.018264	1
Phox2a	paired-like homeobox 2a	-3.49382	3.95378	0.000986083	0.018264	1
Zfp68	zinc finger protein 68	-0.972207	6.17168	0.000985677	0.018264	1
Kcnh2	potassium voltage-gated channel, subfamily H (eag-related), member 2	0.851804	6.78959	0.000989466	0.0182821	1
1700003M07Rik	RIKEN cDNA 1700003M07 gene	2.10346	1.17551	0.000995941	0.0183792	1
Celf3	CUGBP, Elav-like family member 3	0.97347	7.49355	0.00100035	0.0184381	1
Otop1	otopetrin 1	-2.24425	3.15765	0.00100886	0.0185722	1
Ascl1	achaete-scute complex homolog 1 (Drosophila)	1.00654	10.5191	0.00101258	0.0186179	1
Aim1	absent in melanoma 1	1.35004	5.97222	0.00102425	0.0188095	1
Dlk2	delta-like 2 homolog (Drosophila)	-1.58091	4.29286	0.00102957	0.0188552	1
H2afy2	H2A histone family, member Y2	-0.93001	6.76843	0.00102867	0.0188552	1
Ssh3	slingshot homolog 3 (Drosophila)	1.24898	5.07834	0.00103049	0.0188552	1
Mgp	matrix Gla protein	-2.44481	4.24066	0.00104024	0.0190105	1
Trim56	tripartite motif-containing 56	1.63572	4.14621	0.00104475	0.0190699	1
Atxn1	ataxin 1	1.15161	5.05973	0.00105377	0.0192113	1
Fam184b	family with sequence similarity 184, member B	-2.17393	1.16654	0.00105719	0.0192503	1
G6pc	glucose-6-phosphatase, catalytic	2.43734	5.57734	0.00106548	0.0193779	1
Lypd1	Ly6/Plaur domain containing 1	-3.66276	1.17467	0.0010709	0.0194063	1
Fgfr1	fibroblast growth factor receptor 1	-1.7304	4.83626	0.00107057	0.0194063	1
Pop5	processing of precursor 5, ribonuclease P/MRP family (S. cerevisiae)	0.889395	5.60858	0.0010698	0.0194063	1
Wdfy4	WD repeat and FYVE domain containing 4	2.05994	2.09571	0.0010725	0.0194118	1
Slc5a9	solute carrier family 5 (sodium/glucose cotransporter), member 9	-2.45217	1.84647	0.00107521	0.0194375	1
Padi1	peptidyl arginine deiminase, type I	1.91916	1.12866	0.00108153	0.0195284	1
Cacng4	calcium channel, voltage-dependent, gamma subunit 4	-1.49612	4.3292	0.00108637	0.0195923	1
Pex5l	peroxisomal biogenesis factor 5-like	-1.12344	6.67703	0.00109772	0.0197733	1
Smtnl2	smoothelin-like 2	-2.14916	3.89171	0.00110035	0.0197971	1
Khk	ketohexokinase	1.89705	5.60668	0.00111008	0.0199483	1
Plcd1	phospholipase C, delta 1	-2.07244	2.53988	0.00111744	0.0200329	1
Cxxc4	CXXC finger 4	0.955103	5.03644	0.0011169	0.0200329	1
Rlf	rearranged L-myc fusion sequence	-1.62656	7.61223	0.00111971	0.0200498	1
Rnf157	ring finger protein 157	0.978828	5.79636	0.00112387	0.0201003	1
Gpat2	glycerol-3-phosphate acyltransferase 2, mitochondrial	-2.99763	3.25316	0.00112832	0.0201322	1
H2-Ab1	histocompatibility 2, class II antigen A, beta 1	1.19262	4.75655	0.00112776	0.0201322	1
Mab21l2	mab-21-like 2 (C. elegans)	-4.23552	2.06823	0.00112997	0.0201378	1
Pdzrn3	PDZ domain containing RING finger 3	-2.30539	3.85299	0.00113345	0.0201759	1
Dpysl4	dihydropyrimidinase-like 4	-1.45055	5.44821	0.00113539	0.0201867	1
Map4k4	mitogen-activated protein kinase kinase kinase kinase 4	-0.879056	8.49836	0.0011368	0.0201878	1
AI646023	family with sequence similarity 211, member B	-1.45605	4.35997	0.00114542	0.0203171	1
Pvt1	plasmacytoma variant translocation 1	-2.12622	2.50047	0.00115534	0.0204449	1
Tapbp	TAP binding protein	0.904589	6.24574	0.00115474	0.0204449	1
D3Bwg0562e	DNA segment, Chr 3, Brigham & Women's Genetics 0562 expressed	1.39012	4.84645	0.00116225	0.020543	1
Pou3f4	POU domain, class 3, transcription factor 4	3.81204	0.687941	0.00117157	0.0206836	1
Zfp951	zinc finger protein 951	-2.0855	2.47677	0.00117515	0.0207225	1
Tmem200c	transmembrane protein 200C	-3.18091	0.798825	0.00119343	0.0210202	1
Mpped1	metallophosphoesterase domain containing 1	-2.29864	4.17252	0.00119892	0.0210677	1
Armcx2	armadillo repeat containing, X-linked 2	-1.0333	6.68519	0.00119833	0.0210677	1
Slc1a4	solute carrier family 1 (glutamate/neutral amino acid transporter), member 4	-1.11197	6.6784	0.00121746	0.0213687	1
F730016J06Rik	RIKEN cDNA F730016J06 gene	2.57539	2.33764	0.00122173	0.0214187	1
Auts2	autism susceptibility candidate 2	-1.48169	5.93632	0.00122406	0.0214219	1
Clu	clusterin	1.47998	8.87489	0.00122476	0.0214219	1
Samd12	sterile alpha motif domain containing 12	-2.16551	0.603524	0.00125756	0.0219408	1
Ttyh3	tweety homolog 3 (Drosophila)	-1.00231	8.12312	0.00125657	0.0219408	1
B4galt6	UDP-Gal:betaGlcNAc beta 1,4-galactosyltransferase, polypeptide 6	0.962549	6.55031	0.00126024	0.0219408	1
Col18a1	collagen, type XVIII, alpha 1	1.26088	7.92332	0.00126006	0.0219408	1
9430031J16Rik	neuronal tyrosine-phophorylated phosphoinositide 3-kinase adaptor 2	-4.03472	1.29697	0.00128292	0.0222841	1
Galnt5	UDP-N-acetyl-alpha-D-galactosamine:polypeptide N-acetylgalactosaminyltransferase 5	3.041	-0.272186	0.00128276	0.0222841	1
Homer3	homer homolog 3 (Drosophila)	-1.1658	5.45128	0.00128558	0.0223046	1
Smad3	SMAD family member 3	-1.87669	4.33365	0.00128856	0.022305	1
Rnf165	ring finger protein 165	-1.14519	5.27015	0.00128803	0.022305	1
Pcdhgb1	protocadherin gamma subfamily B, 1	-1.87406	2.70498	0.00129408	0.0223236	1
Mras	muscle and microspikes RAS	-1.40918	4.58835	0.00129556	0.0223236	1
Kcnmb1	potassium large conductance calcium-activated channel, subfamily M, beta member 1	1.88273	0.557706	0.00129248	0.0223236	1
Fgf5	fibroblast growth factor 5	3.27236	2.13889	0.00129263	0.0223236	1
Dtna	dystrobrevin alpha	-1.56086	6.80015	0.00131185	0.0225785	1
3830431G21Rik	pleckstrin homology domain containing, family D (with coiled-coil domains) member 1	1.75654	0.858719	0.00132698	0.0228129	1
9830001H06Rik	suppressor of glucose, autophagy associated 1	-1.25505	7.60033	0.00134304	0.0230627	1
Extl2	exostoses (multiple)-like 2	0.903614	5.25154	0.00135026	0.0231418	1
Ccdc92	coiled-coil domain containing 92	0.915466	5.97431	0.00135196	0.0231418	1
6030419C18Rik	RIKEN cDNA 6030419C18 gene	1.99297	1.08811	0.00135225	0.0231418	1
Tmem229a	transmembrane protein 229A	-2.10962	3.59645	0.00135511	0.0231644	1
Gstm1	glutathione S-transferase, mu 1	1.65596	7.25901	0.00135923	0.0232084	1
Gbx2	gastrulation brain homeobox 2	-4.07733	2.09456	0.001365	0.023228	1
Mia1	melanoma inhibitory activity	-2.17004	2.88724	0.00136453	0.023228	1
Rap1gap2	RAP1 GTPase activating protein 2	1.00638	6.85424	0.00136381	0.023228	1
Dok5	docking protein 5	-2.15973	2.3207	0.00136811	0.0232549	1
Rtp1	receptor transporter protein 1	-3.96246	1.83732	0.00137386	0.0233262	1
Ttc4	tetratricopeptide repeat domain 4	-0.816169	6.07146	0.00137919	0.0233903	1
Tubb3	tubulin, beta 3 class III	-1.41347	7.5515	0.00138087	0.0233926	1
Opcml	opioid binding protein/cell adhesion molecule-like	-2.27239	3.4787	0.00138354	0.0234058	1
Prep	prolyl endopeptidase	-1.08239	6.29848	0.00138475	0.0234058	1
Galntl1	UDP-N-acetyl-alpha-D-galactosamine:polypeptide N-acetylgalactosaminyltransferase 16	-1.85336	3.52792	0.00139391	0.0235341	1
Dmrtb1	DMRT-like family B with proline-rich C-terminal, 1	-3.34652	2.64521	0.00139993	0.0236093	1
Pnck	pregnancy upregulated non-ubiquitously expressed CaM kinase	-1.95363	4.51805	0.00141092	0.0237681	1
B4galnt3	beta-1,4-N-acetyl-galactosaminyl transferase 3	-2.2742	4.34843	0.00141285	0.0237741	1
Agap2	ArfGAP with GTPase domain, ankyrin repeat and PH domain 2	-1.34825	6.3555	0.00142435	0.0239408	1
Mb	myoglobin	-2.10801	0.360886	0.00142751	0.0239673	1
Fam122b	family with sequence similarity 122, member B	1.15496	4.98663	0.00143732	0.0241051	1
Lrig3	leucine-rich repeats and immunoglobulin-like domains 3	-1.6423	2.25175	0.00144564	0.0242177	1
Ror1	receptor tyrosine kinase-like orphan receptor 1	-2.10443	2.26793	0.00146911	0.0245835	1
Man2b2	mannosidase 2, alpha B2	0.968315	5.70243	0.00147574	0.0246671	1
Gas1	growth arrest specific 1	-2.69745	2.84587	0.00147804	0.0246782	1
Slc10a4	solute carrier family 10 (sodium/bile acid cotransporter family), member 4	-2.55233	1.2175	0.00148729	0.0248013	1
Eml1	echinoderm microtubule associated protein like 1	-1.13815	5.61921	0.0014887	0.0248013	1
B3galt4	UDP-Gal:betaGlcNAc beta 1,3-galactosyltransferase, polypeptide 4	1.77314	1.59805	0.00149466	0.0248731	1
Nfyc	nuclear transcription factor-Y gamma	-2.10612	7.43708	0.00150496	0.0249118	1
Chl1	cell adhesion molecule with homology to L1CAM	-1.87737	7.31804	0.00150153	0.0249118	1
Rasa3	RAS p21 protein activator 3	-1.0885	5.71533	0.0015015	0.0249118	1
Ece1	endothelin converting enzyme 1	1.06109	7.53333	0.00150525	0.0249118	1
Vav1	vav 1 oncogene	1.71252	2.41757	0.00150395	0.0249118	1
1110017F19Rik	small integral membrane protein 6	-2.93384	0.972565	0.00151184	0.0249935	1
1700003M02Rik	RIKEN cDNA 1700003M02 gene	-3.5241	-0.343989	0.00153464	0.0253148	1
Lrrc4	leucine rich repeat containing 4	-2.06184	2.96309	0.00153297	0.0253148	1
Nxph4	neurexophilin 4	-2.762	2.01001	0.00154546	0.0254654	1
Adamts10	a disintegrin-like and metallopeptidase (reprolysin type) with thrombospondin type 1 motif, 10	-2.2233	5.47852	0.00155646	0.0256187	1
Zfyve9	zinc finger, FYVE domain containing 9	-1.31696	4.19894	0.00156197	0.0256533	1
Nptx1	neuronal pentraxin 1	1.85732	5.46183	0.00156091	0.0256533	1
Duoxa1	dual oxidase maturation factor 1	-2.9975	0.778406	0.0015964	0.0261618	1
Fam110c	family with sequence similarity 110, member C	2.06308	1.01402	0.00159489	0.0261618	1
1700027A23Rik	primary cilia formation	-5.19157	1.41693	0.00162647	0.0265654	1
Farp2	FERM, RhoGEF and pleckstrin domain protein 2	1.37126	3.23077	0.00162807	0.0265654	1
Dusp2	dual specificity phosphatase 2	1.82235	2.54071	0.00162546	0.0265654	1
Pitpnm3	PITPNM family member 3	2.08071	1.0808	0.00162508	0.0265654	1
Fzd8	frizzled homolog 8 (Drosophila)	-1.55274	3.71929	0.00163976	0.0266695	1
Kcnb1	potassium voltage gated channel, Shab-related subfamily, member 1	1.32446	6.6992	0.00163881	0.0266695	1
Sh2d4a	SH2 domain containing 4A	1.43781	1.44133	0.00163865	0.0266695	1
Lancl3	LanC lantibiotic synthetase component C-like 3 (bacterial)	-2.32011	-0.176956	0.00165241	0.0268175	1
Gm13032	predicted gene 13032	2.03962	0.446702	0.00165164	0.0268175	1
Sh3gl3	SH3-domain GRB2-like 3	1.92136	4.83306	0.00166738	0.0270313	1
Slc16a6	solute carrier family 16 (monocarboxylic acid transporters), member 6	-1.18918	5.79277	0.00167703	0.0271585	1
Igdcc4	immunoglobulin superfamily, DCC subclass, member 4	-1.81131	4.963	0.00169069	0.0273306	1
Wnk4	WNK lysine deficient protein kinase 4	1.54431	1.94507	0.00169128	0.0273306	1
Bend4	BEN domain containing 4	0.967995	6.66019	0.00169328	0.0273335	1
Slc35f3	solute carrier family 35, member F3	1.65055	3.39873	0.00171301	0.0275929	1
Csmd1	CUB and Sushi multiple domains 1	2.47627	0.211805	0.00171242	0.0275929	1
Prr18	proline rich region 18	-2.0903	1.13526	0.00173103	0.0277942	1
Heyl	hairy/enhancer-of-split related with YRPW motif-like	1.67151	3.22681	0.00172753	0.0277942	1
Nebl	nebulette	1.78363	5.19522	0.00172969	0.0277942	1
Ccdc6	coiled-coil domain containing 6	-0.859522	5.9212	0.00173413	0.0278144	1
Gad1	glutamate decarboxylase 1	-2.31297	5.25638	0.00173956	0.0278718	1
Pcdhb9	protocadherin beta 9	-2.05394	3.09165	0.00176522	0.0282529	1
Slc23a3	solute carrier family 23 (nucleobase transporters), member 3	1.91762	1.17849	0.00177465	0.0283738	1
Gm19757	predicted gene, 19757	-2.24528	6.50859	0.00177699	0.0283811	1
Fblim1	filamin binding LIM protein 1	-2.00591	4.90508	0.00178233	0.0284361	1
Zc3hav1	zinc finger CCCH type, antiviral 1	0.854092	5.64519	0.00179336	0.0285517	1
Antxr1	anthrax toxin receptor 1	2.16747	3.07772	0.00179226	0.0285517	1
Cntnap4	contactin associated protein-like 4	-2.06988	3.75942	0.00179874	0.0286072	1
Magi2	membrane associated guanylate kinase, WW and PDZ domain containing 2	1.36298	4.31208	0.00180282	0.0286419	1
H2-T22	histocompatibility 2, T region locus 22	1.83335	1.13317	0.00180865	0.0287043	1
Trib2	tribbles homolog 2 (Drosophila)	2.54666	7.65174	0.00181219	0.0287302	1
Tmem200a	transmembrane protein 200A	-2.39817	2.79016	0.0018204	0.02883	1
1700009P17Rik	RIKEN cDNA 1700009P17 gene	-3.39288	1.95498	0.00182724	0.028861	1
Dync1i1	dynein cytoplasmic 1 intermediate chain 1	-2.06476	2.81545	0.0018281	0.028861	1
Zfp36l1	zinc finger protein 36, C3H type-like 1	1.1557	5.00338	0.00182484	0.028861	1
Spata2	spermatogenesis associated 2	-1.20732	5.97704	0.00183482	0.0289288	1
Neat1	nuclear paraspeckle assembly transcript 1 (non-protein coding)	1.4863	7.64764	0.00183623	0.0289288	1
Cd1d2	CD1d2 antigen	-3.46656	1.01631	0.00184585	0.0289906	1
Ccdc148	coiled-coil domain containing 148	1.38308	2.90898	0.00184592	0.0289906	1
Cebpd	CCAAT/enhancer binding protein (C/EBP), delta	1.39482	4.01969	0.00184437	0.0289906	1
Tmem28	transmembrane protein 28	1.41075	3.37166	0.00184905	0.0290094	1
Casr	calcium-sensing receptor	1.40188	4.39338	0.00185124	0.0290136	1
Htr6	5-hydroxytryptamine (serotonin) receptor 6	-2.50648	1.05003	0.00185851	0.0290974	1
Acacb	acetyl-Coenzyme A carboxylase beta	1.19618	4.66573	0.00186939	0.0292373	1
Mycbp	c-myc binding protein	1.64219	5.51262	0.00188302	0.02942	1
Kcnk6	potassium inwardly-rectifying channel, subfamily K, member 6	1.50265	1.92639	0.00189973	0.0296386	1
Cox6b2	cytochrome c oxidase subunit VIb polypeptide 2	1.77243	2.12981	0.00190094	0.0296386	1
Rem2	rad and gem related GTP binding protein 2	-1.33472	4.60568	0.00190497	0.0296707	1
Zfp558	zinc finger protein 558	-1.5593	2.60384	0.00191908	0.0298597	1
Nlrc4	NLR family, CARD domain containing 4	1.69077	-0.108088	0.00194107	0.0301706	1
Trp73	transformation related protein 73	-1.6214	7.02631	0.00194365	0.0301796	1
Rnf112	ring finger protein 112	1.57721	4.61288	0.00195172	0.0302738	1
D14Ertd668e	PHD finger protein 11D	1.7287	1.47316	0.00195464	0.030288	1
Gpr125	G protein-coupled receptor 125	-1.21814	5.36159	0.00196119	0.0303581	1
Usp1	ubiquitin specific peptidase 1	-0.975286	7.74038	0.00197451	0.030533	1
Rsad2	radical S-adenosyl methionine domain containing 2	1.76777	5.00816	0.00197926	0.0305751	1
Scn1a	sodium channel, voltage-gated, type I, alpha	-2.71887	2.96822	0.00198236	0.0305916	1
Myom3	myomesin family, member 3	1.87097	1.80568	0.00200839	0.0309616	1
Wbscr17	Williams-Beuren syndrome chromosome region 17 homolog (human)	-2.64743	2.38637	0.00201698	0.0310519	1
Fbln1	fibulin 1	-2.22803	5.23657	0.00201943	0.0310519	1
Aldh2	aldehyde dehydrogenase 2, mitochondrial	1.45117	7.4175	0.00202043	0.0310519	1
Nlrc5	NLR family, CARD domain containing 5	1.87982	4.54972	0.00203055	0.0311758	1
Orai2	ORAI calcium release-activated calcium modulator 2	-1.06568	5.124	0.00204535	0.031371	1
Cep170	centrosomal protein 170	-0.770951	7.10138	0.00206406	0.0316259	1
Mcoln3	mucolipin 3	2.48445	0.479648	0.00207745	0.0317986	1
Extl1	exostoses (multiple)-like 1	1.57792	4.30617	0.0020891	0.0319446	1
Fbll1	fibrillarin-like 1	-3.24386	0.933962	0.00210852	0.0322088	1
Srl	sarcalumenin	-1.39375	4.72268	0.00212203	0.0323825	1
Slc24a3	solute carrier family 24 (sodium/potassium/calcium exchanger), member 3	1.38581	2.86801	0.002148	0.0327456	1
Amph	amphiphysin	-1.16981	5.0222	0.00215799	0.0328371	1
Jakmip1	janus kinase and microtubule interacting protein 1	2.14414	3.32524	0.00215836	0.0328371	1
Rnf150	ring finger protein 150	-1.56072	5.09974	0.00216338	0.0328781	1
Anxa11	annexin A11	1.13924	6.99692	0.00216541	0.0328781	1
Zfp518b	zinc finger protein 518B	-0.914877	5.30689	0.00217222	0.0329483	1
Shc2	SHC (Src homology 2 domain containing) transforming protein 2	-1.56096	5.17311	0.0021788	0.0329817	1
Nucb1	nucleobindin 1	0.775531	6.84941	0.00217774	0.0329817	1
Nr2f2	nuclear receptor subfamily 2, group F, member 2	-1.2462	5.51096	0.00219198	0.033148	1
Atp13a3	ATPase type 13A3	-0.985724	7.95524	0.00219867	0.0332158	1
Cdon	cell adhesion molecule-related/down-regulated by oncogenes	1.04635	4.6913	0.00220295	0.0332471	1
Ncan	neurocan	-1.76624	4.9877	0.00221011	0.0333218	1
Sertad1	SERTA domain containing 1	1.23549	3.80174	0.00223639	0.0336844	1
Megf11	multiple EGF-like-domains 11	-1.88312	3.39454	0.00223989	0.0337034	1
Wdr78	WD repeat domain 78	-1.60225	2.57693	0.00224299	0.0337163	1
Gm13251	predicted gene 13251	-3.18264	3.12686	0.0022458	0.033725	1
Afap1l2	actin filament associated protein 1-like 2	-1.62641	1.88641	0.00224884	0.0337371	1
Col8a2	collagen, type VIII, alpha 2	-2.90293	1.34035	0.00225556	0.0338043	1
Thsd7a	thrombospondin, type I, domain containing 7A	-2.30958	4.9509	0.00226883	0.0339693	1
Mdga2	MAM domain containing glycosylphosphatidylinositol anchor 2	-1.90992	4.0081	0.00227674	0.034054	1
Slc6a15	solute carrier family 6 (neurotransmitter transporter), member 15	-4.22645	3.95863	0.00227997	0.0340685	1
Saa3	serum amyloid A 3	-3.15954	3.88942	0.0022946	0.0340938	1
Psd2	pleckstrin and Sec7 domain containing 2	-2.4399	3.93448	0.00229705	0.0340938	1
Mccc1	methylcrotonoyl-Coenzyme A carboxylase 1 (alpha)	-1.02287	4.63014	0.00229524	0.0340938	1
Hdac2	histone deacetylase 2	-0.770255	7.66802	0.00229515	0.0340938	1
Pitpnm1	phosphatidylinositol transfer protein, membrane-associated 1	1.07353	6.03099	0.00229741	0.0340938	1
Bst2	bone marrow stromal cell antigen 2	1.2893	4.24141	0.00228425	0.0340938	1
5330417C22Rik	RIKEN cDNA 5330417C22 gene	1.30788	6.02104	0.00229975	0.0340938	1
Scn4a	sodium channel, voltage-gated, type IV, alpha	2.15249	0.815855	0.0022992	0.0340938	1
A430078G23Rik	RIKEN cDNA A430078G23 gene	-2.06662	5.30817	0.00230908	0.0341984	1
Tmem134	transmembrane protein 134	0.87578	5.29202	0.0023158	0.0342642	1
Mark4	MAP/microtubule affinity-regulating kinase 4	-0.970255	5.3599	0.00233565	0.0345208	1
Micu1	mitochondrial calcium uptake 1	-0.772141	5.68004	0.00233893	0.0345208	1
Cdh17	cadherin 17	1.76313	0.325228	0.00234	0.0345208	1
Chst5	carbohydrate (N-acetylglucosamine 6-O) sulfotransferase 5	-2.93603	2.94397	0.00235522	0.0347113	1
Flna	filamin, alpha	-0.774007	8.61007	0.00237017	0.0348976	1
Add2	adducin 2 (beta)	-1.05389	5.30994	0.00238018	0.0350107	1
Efhb	EF hand domain family, member B	-2.39244	1.39119	0.00238473	0.0350242	1
Nfatc4	nuclear factor of activated T cells, cytoplasmic, calcineurin dependent 4	2.25228	1.74329	0.00238574	0.0350242	1
Rhbdd2	rhomboid domain containing 2	0.874285	5.80973	0.00239117	0.0350697	1
Prkar1b	protein kinase, cAMP dependent regulatory, type I beta	1.5471	4.17363	0.00239662	0.0351155	1
Gca	grancalcin	0.997756	5.30711	0.00239968	0.0351262	1
Palm	paralemmin	-0.925296	6.51262	0.00241469	0.0353117	1
Dleu7	deleted in lymphocytic leukemia, 7	-2.09711	1.56982	0.00241717	0.0353136	1
2610016A17Rik	RIKEN cDNA 2610016A17 gene	-2.64908	1.71359	0.00242325	0.0353245	1
Hecw1	HECT, C2 and WW domain containing E3 ubiquitin protein ligase 1	-2.46118	4.03345	0.00242242	0.0353245	1
Llgl2	lethal giant larvae homolog 2 (Drosophila)	1.08395	5.53052	0.00242494	0.0353245	1
Dgka	diacylglycerol kinase, alpha	1.32125	4.13689	0.00242879	0.0353464	1
Rin1	Ras and Rab interactor 1	-1.607	2.75432	0.00243658	0.0353588	1
Rab33a	RAB33A, member of RAS oncogene family	-1.54367	2.16037	0.00243668	0.0353588	1
H2-T10	histocompatibility 2, T region locus 10	1.85495	3.53989	0.00243264	0.0353588	1
Reep5	receptor accessory protein 5	0.787798	7.23367	0.00244778	0.0354857	1
Itpa	inosine triphosphatase (nucleoside triphosphate pyrophosphatase)	-0.747271	6.63572	0.00247246	0.035747	1
Galnt12	UDP-N-acetyl-alpha-D-galactosamine:polypeptide N-acetylgalactosaminyltransferase 12	0.966974	4.95839	0.00247198	0.035747	1
Prkca	protein kinase C, alpha	1.0033	5.49078	0.00247292	0.035747	1
Tlx3	T cell leukemia, homeobox 3	-2.41578	3.46944	0.0024774	0.0357775	1
Otx1	orthodenticle homolog 1 (Drosophila)	-1.86907	2.05985	0.00249121	0.0359426	1
Fhl2	four and a half LIM domains 2	1.35994	4.66296	0.00250286	0.0360762	1
Gadd45g	growth arrest and DNA-damage-inducible 45 gamma	-1.00194	6.32264	0.00251027	0.0361484	1
Ntsr2	neurotensin receptor 2	-2.00649	4.8835	0.00251889	0.0362379	1
Slc26a9	solute carrier family 26, member 9	3.1319	4.20936	0.0025409	0.0365197	1
Igsf10	immunoglobulin superfamily, member 10	-2.36772	1.73871	0.00254486	0.0365418	1
Grip2	glutamate receptor interacting protein 2	-2.94251	3.35165	0.00255425	0.0366188	1
AW011738	expressed sequence AW011738	1.63622	1.37321	0.00255508	0.0366188	1
Raver2	ribonucleoprotein, PTB-binding 2	-2.96531	0.362377	0.00255833	0.0366305	1
2310022B05Rik	RIKEN cDNA 2310022B05 gene	-0.991891	6.39333	0.00256247	0.036655	1
Cbx7	chromobox 7	0.994369	5.47192	0.00258101	0.0368502	1
Aipl1	aryl hydrocarbon receptor-interacting protein-like 1	1.7192	0.210894	0.00258051	0.0368502	1
Rtp4	receptor transporter protein 4	1.65113	2.75036	0.002587	0.0369009	1
Slc45a3	solute carrier family 45, member 3	1.52486	3.02181	0.00259437	0.0369709	1
Ppp2r3a	protein phosphatase 2, regulatory subunit B'', alpha	-1.34384	4.31124	0.00260178	0.0370415	1
Ttc7	tetratricopeptide repeat domain 7	0.849922	5.04109	0.00260537	0.0370577	1
Qsox1	quiescin Q6 sulfhydryl oxidase 1	0.980799	7.91246	0.00261435	0.0371504	1
6330416G13Rik	RIKEN cDNA 6330416G13 gene	1.39364	3.31869	0.00262547	0.037272	1
Pik3ap1	phosphoinositide-3-kinase adaptor protein 1	1.52088	3.85955	0.00262785	0.037272	1
Gm5431	predicted gene 5431	1.74327	0.186058	0.0026314	0.0372873	1
Camk2b	calcium/calmodulin-dependent protein kinase II, beta	-0.941717	7.09169	0.0026421	0.0374037	1
Mmp24	matrix metallopeptidase 24	-1.0733	5.97745	0.00266915	0.0377511	1
Tapbpl	TAP binding protein-like	1.03043	4.44806	0.00268443	0.0379317	1
Scin	scinderin	1.94319	3.84986	0.00270877	0.0382398	1
Pxmp4	peroxisomal membrane protein 4	1.03032	4.6545	0.00272092	0.0383754	1
Flt3l	FMS-like tyrosine kinase 3 ligand	1.46846	1.93762	0.00272616	0.0384133	1
Matk	megakaryocyte-associated tyrosine kinase	1.57851	3.2327	0.00273606	0.0385169	1
Ltbp2	latent transforming growth factor beta binding protein 2	-2.42918	3.1093	0.00274452	0.0386	1
Hsd11b2	hydroxysteroid 11-beta dehydrogenase 2	-2.11524	-0.0336389	0.00274907	0.0386279	1
Cacng2	calcium channel, voltage-dependent, gamma subunit 2	-2.58849	2.77935	0.00276158	0.0387675	1
Hnf1b	HNF1 homeobox B	1.35975	2.49694	0.00278358	0.03904	1
Dhx58	DEXH (Asp-Glu-X-His) box polypeptide 58	1.36456	3.58198	0.00279118	0.0390794	1
Serpinb12	serine (or cysteine) peptidase inhibitor, clade B (ovalbumin), member 12	2.99675	1.98007	0.00279157	0.0390794	1
Ankrd33b	ankyrin repeat domain 33B	1.85678	5.02783	0.00280052	0.0391683	1
Kif26b	kinesin family member 26B	-1.90901	3.35345	0.00285682	0.0398336	1
Ctdspl	CTD (carboxy-terminal domain, RNA polymerase II, polypeptide A) small phosphatase-like	0.806746	5.66078	0.00285259	0.0398336	1
Ier2	immediate early response 2	0.876731	5.90516	0.00285866	0.0398336	1
Skap1	src family associated phosphoprotein 1	1.56426	5.72229	0.00285831	0.0398336	1
Fermt1	fermitin family homolog 1 (Drosophila)	-2.22016	3.41467	0.00286304	0.0398578	1
Gm11346	X-linked lymphocyte-regulated 5 pseudogene	-1.82896	0.273028	0.00286625	0.0398657	1
Prr19	proline rich 19	2.58801	0.467622	0.00287551	0.0399576	1
Ctxn1	cortexin 1	-1.19895	6.03695	0.00289011	0.0401236	1
Prkd3	protein kinase D3	-1.03414	6.3886	0.00289847	0.0402026	1
5830418P13Rik	RIKEN cDNA 5830418P13 gene	-3.16021	-0.00648423	0.00290876	0.0403083	1
Sema6a	sema domain, transmembrane domain (TM), and cytoplasmic domain, (semaphorin) 6A	-2.24811	4.026	0.00291451	0.0403509	1
Tns3	tensin 3	0.819503	6.72278	0.00292175	0.0404139	1
Plekha1	pleckstrin homology domain containing, family A (phosphoinositide binding specific) member 1	0.87053	6.79437	0.0029397	0.040625	1
Robo1	roundabout homolog 1 (Drosophila)	1.22906	8.22986	0.00294566	0.04067	1
Mgat4b	mannoside acetylglucosaminyltransferase 4, isoenzyme B	-0.939828	7.46325	0.0029636	0.0408803	1
Pmvk	phosphomevalonate kinase	0.79325	5.82728	0.00296735	0.0408946	1
Unc5c	unc-5 homolog C (C. elegans)	-2.57886	1.79827	0.00299117	0.0411852	1
Chrna3	cholinergic receptor, nicotinic, alpha polypeptide 3	-2.78106	2.80133	0.00299479	0.0411975	1
Klhl34	kelch-like 34	-3.45723	2.51921	0.00300269	0.0412685	1
Cd14	CD14 antigen	1.13891	5.04626	0.00301335	0.0413773	1
Smc1b	structural maintenance of chromosomes 1B	-2.65643	1.98582	0.00301715	0.0413918	1
Gfi1	growth factor independent 1	1.02948	5.40726	0.00304377	0.041719	1
Arrdc2	arrestin domain containing 2	-1.77072	5.31193	0.00304977	0.0417582	1
Snx20	sorting nexin 20	1.64522	0.730463	0.00305217	0.0417582	1
Dner	delta/notch-like EGF-related receptor	-0.837412	8.08261	0.00306122	0.041844	1
Cntn1	contactin 1	-3.7041	3.06363	0.00306824	0.041902	1
Chrng	cholinergic receptor, nicotinic, gamma polypeptide	-2.77606	0.130537	0.00311756	0.0424986	1
Ss18l1	synovial sarcoma translocation gene on chromosome 18-like 1	-1.1233	4.94664	0.00311561	0.0424986	1
Ptplb	protein tyrosine phosphatase-like (proline instead of catalytic arginine), member b	0.840291	5.06531	0.00314392	0.0428192	1
H2-Eb1	histocompatibility 2, class II antigen E beta	1.17296	4.79506	0.00314771	0.0428321	1
Traf3ip3	TRAF3 interacting protein 3	-2.31109	1.82798	0.0031762	0.0431808	1
Tmem164	transmembrane protein 164	0.786953	8.06469	0.00318846	0.0433085	1
Panx1	pannexin 1	-0.840558	5.46651	0.00319925	0.0434079	1
Pde7a	phosphodiesterase 7A	-0.772655	5.96436	0.00320154	0.0434079	1
Fbln7	fibulin 7	-3.00291	2.72974	0.00322411	0.0436448	1
Efna4	ephrin A4	-1.94679	2.06305	0.0032277	0.0436448	1
Spnb4	spectrin beta, non-erythrocytic 4	1.30768	4.91526	0.00322551	0.0436448	1
P2rx4	purinergic receptor P2X, ligand-gated ion channel 4	1.02239	4.57222	0.00326136	0.0440604	1
Fam83g	family with sequence similarity 83, member G	1.30994	4.73199	0.00326835	0.0441154	1
Spred1	sprouty protein with EVH-1 domain 1, related sequence	-1.42598	4.00796	0.00327451	0.0441196	1
Plxnb1	plexin B1	0.780783	8.14591	0.0032724	0.0441196	1
Npsr1	neuropeptide S receptor 1	-3.1684	1.24376	0.00328724	0.0442516	1
Vgf	VGF nerve growth factor inducible	1.1409	5.06724	0.0032949	0.0443151	1
Garnl3	GTPase activating RANGAP domain-like 3	-1.16924	4.2329	0.00329971	0.0443402	1
Parp12	poly (ADP-ribose) polymerase family, member 12	0.74451	5.95352	0.00331542	0.0445116	1
Bach2	BTB and CNC homology 2	-1.38148	3.38709	0.00331983	0.0445312	1
Ephb6	Eph receptor B6	-1.26362	5.85743	0.0033417	0.0447534	1
Ehhadh	enoyl-Coenzyme A, hydratase/3-hydroxyacyl Coenzyme A dehydrogenase	1.90731	5.7829	0.00334233	0.0447534	1
Ndrg1	N-myc downstream regulated gene 1	-2.10398	8.58047	0.00335706	0.0449108	1
Efhd1	EF hand domain containing 1	-2.64425	1.82548	0.00337414	0.0450992	1
Fam115a	family with sequence similarity 115, member A	-1.11113	6.01205	0.00338026	0.045141	1
H2-Aa	histocompatibility 2, class II antigen A, alpha	1.17131	5.16239	0.00339046	0.0452372	1
Srsf12	serine/arginine-rich splicing factor 12	-1.74849	1.82449	0.00339757	0.045292	1
Stat1	signal transducer and activator of transcription 1	1.12695	5.83468	0.00340442	0.0453432	1
Agpat4	1-acylglycerol-3-phosphate O-acyltransferase 4 (lysophosphatidic acid acyltransferase, delta)	-0.947265	4.99935	0.00341363	0.0454257	1
Zfp637	zinc finger protein 637	-1.02376	4.51525	0.00341984	0.0454682	1
Pcdhb7	protocadherin beta 7	-1.72212	2.41767	0.00342643	0.0455005	1
Zp1	zona pellucida glycoprotein 1	2.41323	0.279858	0.00342831	0.0455005	1
Arpc5l	actin related protein 2/3 complex, subunit 5-like	0.699272	6.54404	0.00346122	0.0458969	1
Gpr149	G protein-coupled receptor 149	-3.72127	1.12204	0.00348863	0.0461792	1
Acsl3	acyl-CoA synthetase long-chain family member 3	-0.870355	5.91638	0.00348834	0.0461792	1
Slc6a1	solute carrier family 6 (neurotransmitter transporter, GABA), member 1	-2.70274	4.35365	0.00349261	0.0461913	1
Irf9	interferon regulatory factor 9	1.03539	4.93508	0.0034994	0.046227	1
Hspa2	heat shock protein 2	1.07393	4.84136	0.00350144	0.046227	1
Sprr1a	small proline-rich protein 1A	2.43714	2.98695	0.00350819	0.0462756	1
Pbx2	pre B cell leukemia homeobox 2	0.724632	6.16486	0.00351183	0.0462831	1
Zc4h2	zinc finger, C4H2 domain containing	-1.41208	3.33742	0.00352013	0.046352	1
Myl4	myosin, light polypeptide 4	-1.70272	1.04911	0.00352809	0.0464162	1
Mum1l1	melanoma associated antigen (mutated) 1-like 1	-1.56132	5.54835	0.00355018	0.0466661	1
Ptbp2	polypyrimidine tract binding protein 2	-0.939655	6.73704	0.00355769	0.0467241	1
Ddx58	DEAD (Asp-Glu-Ala-Asp) box polypeptide 58	1.36287	3.84627	0.0035683	0.0468227	1
Oxct2b	3-oxoacid CoA transferase 2B	2.51658	3.26218	0.00357495	0.0468692	1
Igfbp2	insulin-like growth factor binding protein 2	-2.13234	8.40156	0.00358049	0.0468758	1
Fstl1	follistatin-like 1	-1.00507	6.26427	0.00358168	0.0468758	1
Tmem206	transmembrane protein 206	-0.914366	5.3554	0.00359589	0.047021	1
Scnn1b	sodium channel, nonvoltage-gated 1 beta	2.47298	1.00723	0.00361969	0.0472912	1
Flrt2	fibronectin leucine rich transmembrane protein 2	-2.01982	2.43431	0.00362724	0.0473489	1
Pcyt1a	phosphate cytidylyltransferase 1, choline, alpha isoform	0.699032	6.49351	0.00363198	0.0473698	1
Tmem98	transmembrane protein 98	-1.94387	3.2633	0.00365663	0.0475879	1
Zc3h10	zinc finger CCCH type containing 10	0.873474	4.97508	0.00365818	0.0475879	1
Pcdhgb4	protocadherin gamma subfamily B, 4	1.7005	0.418687	0.00365489	0.0475879	1
Ankrd34b	ankyrin repeat domain 34B	-1.17677	4.59164	0.00366234	0.0476009	1
Lrrc6	leucine rich repeat containing 6 (testis)	-2.76404	0.622127	0.00367901	0.0477765	1
Sulf1	sulfatase 1	-1.77922	1.91823	0.00369947	0.0480008	1
Rian	RNA imprinted and accumulated in nucleus	-3.14341	4.81411	0.00370836	0.0480657	1
Amz2	archaelysin family metallopeptidase 2	-0.719481	6.48835	0.00371513	0.0480657	1
Derl3	Der1-like domain family, member 3	1.33468	3.0118	0.00371345	0.0480657	1
Ppp1r17	protein phosphatase 1, regulatory subunit 17	2.68121	4.53325	0.00371723	0.0480657	1
Adcy3	adenylate cyclase 3	-1.11678	4.57867	0.00377489	0.0487695	1
Icam5	intercellular adhesion molecule 5, telencephalin	1.58173	3.1126	0.00378697	0.0488837	1
Usp13	ubiquitin specific peptidase 13 (isopeptidase T-3)	-1.37798	3.33391	0.00379386	0.0488889	1
Wipf3	WAS/WASL interacting protein family, member 3	1.51077	4.09945	0.00379144	0.0488889	1
Caskin1	CASK interacting protein 1	-0.920543	5.90094	0.00381371	0.0491027	1
Ccdc114	coiled-coil domain containing 114	-1.71006	4.46116	0.0038401	0.049365	1
Prkce	protein kinase C, epsilon	1.26643	5.10759	0.00384063	0.049365	1
5031439G07Rik	RIKEN cDNA 5031439G07 gene	-0.74127	6.27957	0.00388128	0.049845	1

## Sheet: Supplemental Table 3
Supplemental Table 3: EdgeR analysis showing differentially expressed genes in Rb/p53 vs Rb/p53/TET-NFIB SCLCs
Symbol	description	chromosome	logFC	logCPM	PValue	FDR	sig
Tbx3	T-box 3	5	-5.42875	5.69447	3.80059e-30	5.65034e-26	1
Gabrd	gamma-aminobutyric acid (GABA) A receptor, subunit delta	4	-5.36065	5.44283	2.86008e-26	2.12604e-22	1
Anxa1	annexin A1	19	3.79061	8.23425	1.27619e-24	6.32438e-21	1
Gm3893	predicted gene 3893	4	-6.29559	5.52827	1.48127e-23	5.50552e-20	1
Nfib	nuclear factor I/B	4	-3.12849	10.4985	5.37282e-20	1.43888e-16	1
Aldh1a3	aldehyde dehydrogenase family 1, subfamily A3	7	6.1608	4.59095	5.80702e-20	1.43888e-16	1
Lgi3	leucine-rich repeat LGI family, member 3	14	-3.18606	5.97275	9.31662e-19	1.97872e-15	1
Epha5	Eph receptor A5	5	-3.57277	5.18493	2.69679e-16	5.01164e-13	1
Kremen1	kringle containing transmembrane protein 1	11	2.10533	6.07004	5.01048e-16	8.27675e-13	1
Lrrn1	leucine rich repeat protein 1, neuronal	6	-2.47387	6.62783	9.7304e-16	1.44662e-12	1
Eya2	eyes absent 2 homolog (Drosophila)	2	-4.86221	6.24533	1.28801e-15	1.64086e-12	1
Robo1	roundabout homolog 1 (Drosophila)	16	2.48879	7.44864	1.4181e-15	1.64086e-12	1
Aldh1a7	aldehyde dehydrogenase family 1, subfamily A7	19	3.68806	7.93359	1.4348e-15	1.64086e-12	1
Ccdc24	coiled-coil domain containing 24	4	2.86841	5.76037	3.59134e-15	3.81374e-12	1
Kcnip1	Kv channel-interacting protein 1	11	4.89961	3.87921	5.7577e-15	5.70665e-12	1
Arl4a	ADP-ribosylation factor-like 4A	12	2.09053	6.76051	7.93778e-15	7.37568e-12	1
Rbpms	RNA binding protein gene with multiple splicing	8	3.14448	5.40424	1.87759e-14	1.64201e-11	1
Egfr	epidermal growth factor receptor	11	3.63099	5.46936	6.34108e-14	5.23738e-11	1
Mmel1	membrane metallo-endopeptidase-like 1	4	-6.97589	3.93991	7.58991e-14	5.93891e-11	1
Zfpm2	zinc finger protein, multitype 2	15	5.00191	4.03391	1.1719e-13	8.71132e-11	1
Gpr126	G protein-coupled receptor 126	10	4.22955	3.74714	1.26932e-13	8.9862e-11	1
Eif2s3y	eukaryotic translation initiation factor 2, subunit 3, structural gene Y-linked	Y	-12.8059	5.65746	1.57309e-13	1.0391e-10	1
Crh	corticotropin releasing hormone	3	-7.67135	5.91621	1.60754e-13	1.0391e-10	1
Scin	scinderin	12	2.61683	4.95507	2.65521e-13	1.64479e-10	1
Klk1	kallikrein 1	7	6.08174	4.42283	2.85579e-13	1.69828e-10	1
Necab2	N-terminal EF-hand calcium binding protein 2	8	-5.11258	7.335	3.19233e-13	1.8254e-10	1
Rimbp2	RIMS binding protein 2	5	3.25207	5.00167	3.43275e-13	1.89018e-10	1
Hrk	harakiri, BCL2 interacting protein (contains only BH3 domain)	5	-4.53606	4.14617	3.74035e-13	1.98599e-10	1
Srcin1	SRC kinase signaling inhibitor 1	11	-3.49314	4.76002	4.14325e-13	2.12406e-10	1
Vash2	vasohibin 2	1	-2.46321	5.60899	8.44986e-13	4.05239e-10	1
Ces1d	carboxylesterase 1D	8	3.59998	7.03464	8.23918e-13	4.05239e-10	1
Ddx3y	DEAD (Asp-Glu-Ala-Asp) box polypeptide 3, Y-linked	Y	-11.924	4.78058	9.17005e-13	4.26035e-10	1
Enpep	glutamyl aminopeptidase	3	4.23459	6.73692	9.46178e-13	4.26267e-10	1
Tll1	tolloid-like	8	-4.493	6.2885	1.00984e-12	4.41569e-10	1
Mdga1	MAM domain containing glycosylphosphatidylinositol anchor 1	17	-2.57495	6.90442	1.15684e-12	4.91394e-10	1
Prkca	protein kinase C, alpha	11	2.42966	5.42831	1.28842e-12	5.17702e-10	1
Agtrap	angiotensin II, type I receptor-associated protein	4	2.62187	6.56365	1.26752e-12	5.17702e-10	1
Wdr8	WD repeat containing, antisense to Trp73	4	-1.95752	6.14315	1.89138e-12	7.39978e-10	1
Sord	sorbitol dehydrogenase	2	-2.21167	7.15293	2.46693e-12	9.40406e-10	1
Dcaf12l1	DDB1 and CUL4 associated factor 12-like 1	X	-4.30553	4.20496	2.7169e-12	1.0098e-09	1
Glp1r	glucagon-like peptide 1 receptor	17	-4.05475	3.06128	3.25302e-12	1.15149e-09	1
F5	coagulation factor V	1	4.96386	6.24868	3.23565e-12	1.15149e-09	1
Gcgr	glucagon receptor	11	-4.686	5.51716	3.74638e-12	1.29529e-09	1
Lingo1	leucine rich repeat and Ig domain containing 1	9	-3.87867	4.31814	4.26438e-12	1.37823e-09	1
Cnnm2	cyclin M2	19	2.30546	4.92709	4.13819e-12	1.37823e-09	1
Cd59a	CD59a antigen	2	2.99866	4.54507	4.18625e-12	1.37823e-09	1
Rbfox3	RNA binding protein, fox-1 homolog (C. elegans) 3	11	-4.27974	4.86857	4.43942e-12	1.40427e-09	1
Slc26a9	solute carrier family 26, member 9	1	3.73548	5.63637	4.73914e-12	1.46785e-09	1
B4galt2	UDP-Gal:betaGlcNAc beta 1,4- galactosyltransferase, polypeptide 2	4	2.09263	7.39402	5.169e-12	1.56832e-09	1
Eef2k	eukaryotic elongation factor-2 kinase	7	-2.94503	5.49185	9.08905e-12	2.70254e-09	1
Zfp618	zinc finger protein 618	4	4.40468	3.26251	1.01262e-11	2.95189e-09	1
Crybb1	crystallin, beta B1	5	-7.23329	2.4495	1.1793e-11	3.33896e-09	1
Hoxb9	homeobox B9	11	-6.65131	6.67785	1.19032e-11	3.33896e-09	1
Plce1	phospholipase C, epsilon 1	19	-3.91776	4.19819	1.67668e-11	4.61614e-09	1
Cox6a2	cytochrome c oxidase subunit VIa polypeptide 2	7	4.21256	3.37491	2.20038e-11	5.94784e-09	1
Stx1a	syntaxin 1A (brain)	5	3.47945	3.82222	2.25168e-11	5.9778e-09	1
Kdm5d	lysine (K)-specific demethylase 5D	Y	-11.0051	3.87069	2.34822e-11	6.12472e-09	1
Hspa4l	heat shock protein 4 like	3	2.01579	7.38701	2.65587e-11	6.58619e-09	1
Ifit1	interferon-induced protein with tetratricopeptide repeats 1	19	2.8752	5.13687	2.65804e-11	6.58619e-09	1
Tmem132d	transmembrane protein 132D	5	4.26308	3.55593	2.63127e-11	6.58619e-09	1
Tubb3	tubulin, beta 3 class III	8	-2.49694	7.45971	2.99361e-11	7.29607e-09	1
Ppm1n	protein phosphatase, Mg2+/Mn2+ dependent, 1N (putative)	7	-4.21738	2.63783	3.13636e-11	7.52069e-09	1
Gdpd5	glycerophosphodiester phosphodiesterase domain containing 5	7	-2.41777	5.26722	3.63743e-11	8.58376e-09	1
Il11ra1	interleukin 11 receptor, alpha chain 1	4	-3.84415	4.84346	4.13699e-11	9.6101e-09	1
Car8	carbonic anhydrase 8	4	3.96789	7.47794	5.33485e-11	1.2202e-08	1
Ret	ret proto-oncogene	6	1.97071	7.58489	5.75867e-11	1.29718e-08	1
Tor3a	torsin family 3, member A	1	2.35734	5.36546	6.44882e-11	1.43096e-08	1
Artn	artemin	4	2.84256	3.63215	7.35887e-11	1.60889e-08	1
Dnaja4	DnaJ (Hsp40) homolog, subfamily A, member 4	9	2.13505	6.48722	8.07612e-11	1.74011e-08	1
Limch1	LIM and calponin homology domains 1	5	2.06064	7.90523	1.03715e-10	2.20276e-08	1
Gng4	guanine nucleotide binding protein (G protein), gamma 4	13	-2.62644	5.57857	1.06703e-10	2.2343e-08	1
Col8a1	collagen, type VIII, alpha 1	16	2.47781	8.69247	1.11101e-10	2.29408e-08	1
Uty	ubiquitously transcribed tetratricopeptide repeat gene, Y chromosome	Y	-10.7086	3.57979	1.31726e-10	2.63224e-08	1
1500016L03Rik	RIKEN cDNA 1500016L03 gene	11	-5.24644	3.55883	1.32789e-10	2.63224e-08	1
Edn3	endothelin 3	2	4.26643	4.89556	1.30623e-10	2.63224e-08	1
Rab27b	RAB27b, member RAS oncogene family	18	2.22539	5.21279	1.46234e-10	2.86061e-08	1
AI118078	expressed sequence AI118078	9	-3.5174	4.44654	1.61603e-10	3.12019e-08	1
Lhx1	LIM homeobox protein 1	11	-5.06032	4.64012	1.74022e-10	3.30554e-08	1
Stk32a	serine/threonine kinase 32A	18	2.78689	4.049	1.75649e-10	3.30554e-08	1
Klhdc7a	kelch domain containing 7A	4	-2.53216	6.44409	1.80761e-10	3.34887e-08	1
Il22ra1	interleukin 22 receptor, alpha 1	4	4.59179	5.35262	1.82457e-10	3.34887e-08	1
Hamp2	hepcidin antimicrobial peptide 2	7	-6.55164	3.14634	2.42735e-10	4.40091e-08	1
Calml3	calmodulin-like 3	13	-8.42372	6.19961	2.64736e-10	4.74196e-08	1
Rab27a	RAB27A, member RAS oncogene family	9	1.80444	6.41781	3.2335e-10	5.72292e-08	1
Capn13	calpain 13	17	4.32735	2.07066	5.11697e-10	8.94988e-08	1
Dmbx1	diencephalon/mesencephalon homeobox 1	4	-5.32323	3.97954	5.2581e-10	9.08979e-08	1
Fam38b	piezo-type mechanosensitive ion channel component 2	18	4.48342	7.85388	6.00368e-10	1.02594e-07	1
D630039A03Rik	RIKEN cDNA D630039A03 gene	4	-3.20187	3.60355	6.32604e-10	1.06088e-07	1
Ngf	nerve growth factor	3	2.82435	4.1875	6.35089e-10	1.06088e-07	1
Cacna2d2	calcium channel, voltage-dependent, alpha 2/delta subunit 2	9	-2.49539	4.66896	6.53145e-10	1.07021e-07	1
Wnt16	wingless-related MMTV integration site 16	6	4.40422	2.03988	6.55071e-10	1.07021e-07	1
Rbp4	retinol binding protein 4, plasma	19	2.68431	6.82536	6.8033e-10	1.0994e-07	1
Zic2	zinc finger protein of the cerebellum 2	14	-9.34595	5.41101	7.07707e-10	1.13134e-07	1
Rhou	ras homolog gene family, member U	8	-2.46177	5.29358	7.27955e-10	1.15133e-07	1
Stat5a	signal transducer and activator of transcription 5A	11	-2.52444	5.33306	7.65824e-10	1.19847e-07	1
Rxfp3	relaxin family peptide receptor 3	15	-6.70722	2.77663	7.76272e-10	1.20217e-07	1
Rnf150	ring finger protein 150	8	-3.20757	4.6986	8.40136e-10	1.28766e-07	1
2016-03-10	membrane-associated ring finger (C3HC4) 10	11	4.30966	2.62522	8.66121e-10	1.31394e-07	1
Glt25d2	collagen beta(1-O)galactosyltransferase 2	1	4.75972	4.05202	8.81104e-10	1.32317e-07	1
Slc35f3	solute carrier family 35, member F3	8	2.91343	4.07474	9.79629e-10	1.45641e-07	1
Ppp1r1b	protein phosphatase 1, regulatory (inhibitor) subunit 1B	11	-2.37435	5.12965	1.08414e-09	1.58237e-07	1
Micalcl	MICAL C-terminal like	7	-2.29053	4.7465	1.08564e-09	1.58237e-07	1
Utp20	UTP20, small subunit (SSU) processome component, homolog (yeast)	10	1.78346	6.97961	1.18144e-09	1.70528e-07	1
Cdc14a	CDC14 cell division cycle 14A	3	2.28495	6.01949	1.4846e-09	2.12226e-07	1
Trp73	transformation related protein 73	4	-2.34419	6.11821	1.60869e-09	2.27775e-07	1
Dbn1	drebrin 1	13	-2.86867	6.49806	1.78737e-09	2.50688e-07	1
Notum	notum pectinacetylesterase homolog (Drosophila)	11	4.25467	3.5499	1.81402e-09	2.52047e-07	1
Grid1	glutamate receptor, ionotropic, delta 1	14	-3.17537	3.70487	2.04534e-09	2.81556e-07	1
B3gat1	beta-1,3-glucuronyltransferase 1 (glucuronosyltransferase P)	9	-2.43089	6.3488	2.14055e-09	2.9196e-07	1
Slc4a3	solute carrier family 4 (anion exchanger), member 3	1	1.64655	6.54917	2.18489e-09	2.95298e-07	1
Sstr3	somatostatin receptor 3	15	4.31963	2.28467	2.51278e-09	3.36554e-07	1
Nfix	nuclear factor I/X	8	-3.4163	6.57389	2.96984e-09	3.90731e-07	1
Pygl	liver glycogen phosphorylase	12	2.61089	5.43471	2.95815e-09	3.90731e-07	1
2310040G24Rik	RIKEN cDNA 2310040G24 gene	6	-2.3667	4.65923	3.11875e-09	4.06723e-07	1
Pcdh17	protocadherin 17	14	-3.92923	3.96774	3.5378e-09	4.57361e-07	1
Nr1d1	nuclear receptor subfamily 1, group D, member 1	11	1.99397	5.77971	4.09764e-09	5.25169e-07	1
Slc29a4	solute carrier family 29 (nucleoside transporters), member 4	5	-1.88205	5.64986	4.28988e-09	5.35947e-07	1
Kank2	KN motif and ankyrin repeat domains 2	9	-1.80782	6.17382	4.28232e-09	5.35947e-07	1
Meis2	Meis homeobox 2	2	1.97419	7.5155	4.24892e-09	5.35947e-07	1
Cacna1d	calcium channel, voltage-dependent, L type, alpha 1D subunit	14	-4.13699	3.98485	5.10804e-09	6.22469e-07	1
Kcnip2	Kv channel-interacting protein 2	19	3.19692	3.18897	5.07274e-09	6.22469e-07	1
Gm15915	predicted gene 15915	10	3.35788	3.47852	5.06583e-09	6.22469e-07	1
Arrdc2	arrestin domain containing 2	8	-3.2101	6.2808	5.22074e-09	6.25942e-07	1
Rab3b	RAB3B, member RAS oncogene family	4	2.06684	6.45957	5.17931e-09	6.25942e-07	1
Add3	adducin 3 (gamma)	19	2.68246	4.66884	6.23554e-09	7.4163e-07	1
Nek6	NIMA (never in mitosis gene a)-related expressed kinase 6	2	-2.01884	5.46925	7.98978e-09	9.35307e-07	1
Nxph3	neurexophilin 3	11	4.3865	3.19091	7.98469e-09	9.35307e-07	1
Kbtbd10	kelch-like 41	2	2.35396	6.18248	8.65622e-09	1.00541e-06	1
Rbms3	RNA binding motif, single stranded interacting protein	9	3.03318	3.65652	1.12438e-08	1.29582e-06	1
Dbp	D site albumin promoter binding protein	7	1.88303	4.69234	1.14983e-08	1.31496e-06	1
Muc1	mucin 1, transmembrane	3	2.1063	6.49106	1.34807e-08	1.52991e-06	1
Oas2	2'-5' oligoadenylate synthetase 2	5	4.43412	5.70983	1.44242e-08	1.62458e-06	1
Tmem44	transmembrane protein 44	16	-2.98441	4.43071	1.52959e-08	1.70981e-06	1
Inpp5j	inositol polyphosphate 5-phosphatase J	11	2.11548	4.69275	1.5717e-08	1.73085e-06	1
Slc2a13	solute carrier family 2 (facilitated glucose transporter), member 13	15	4.10172	3.39256	1.56165e-08	1.73085e-06	1
Sstr1	somatostatin receptor 1	12	4.45227	2.66666	1.61768e-08	1.76839e-06	1
Rad21l	RAD21-like (S. pombe)	2	6.11584	0.917217	2.10258e-08	2.28168e-06	1
Gpr81	G protein-coupled receptor 81	5	4.35627	2.07633	2.19246e-08	2.36197e-06	1
Tnks1bp1	tankyrase 1 binding protein 1	2	1.4513	5.77062	2.55401e-08	2.73169e-06	1
Bmp1	bone morphogenetic protein 1	14	-1.5121	7.03699	2.57875e-08	2.73845e-06	1
Hs3st5	heparan sulfate (glucosamine) 3-O-sulfotransferase 5	10	5.27941	0.562282	2.68749e-08	2.83368e-06	1
Cbln1	cerebellin 1 precursor protein	8	-2.98879	5.05826	3.13403e-08	3.23567e-06	1
Tubb6	tubulin, beta 6 class V	18	1.74051	6.31657	3.10021e-08	3.23567e-06	1
Ptprn2	protein tyrosine phosphatase, receptor type, N polypeptide 2	12	1.8306	7.32728	3.11647e-08	3.23567e-06	1
E130012A19Rik	RIKEN cDNA E130012A19 gene	11	-3.08724	4.67043	3.26187e-08	3.34186e-06	1
Clstn2	calsyntenin 2	9	3.41399	5.17364	3.28184e-08	3.34186e-06	1
Aldh1a1	aldehyde dehydrogenase family 1, subfamily A1	19	2.38883	6.23142	3.39356e-08	3.43211e-06	1
Sqrdl	sulfide quinone reductase-like (yeast)	2	2.76783	4.84959	3.692e-08	3.70872e-06	1
Tmtc1	transmembrane and tetratricopeptide repeat containing 1	6	2.31141	5.22706	3.85778e-08	3.84924e-06	1
Kcns3	potassium voltage-gated channel, delayed-rectifier, subfamily S, member 3	12	4.13781	2.01998	3.92674e-08	3.89193e-06	1
Sdc4	syndecan 4	2	2.36575	5.376	5.32754e-08	5.24533e-06	1
Rec8	REC8 homolog (yeast)	14	-4.55686	2.14819	5.54851e-08	5.35705e-06	1
2810405K02Rik	family with sequence similarity 213, member B	4	-2.79034	4.8331	5.58514e-08	5.35705e-06	1
Peg3	paternally expressed 3	7	1.69238	7.0596	5.55362e-08	5.35705e-06	1
Slc16a12	solute carrier family 16 (monocarboxylic acid transporters), member 12	19	2.00036	4.37749	5.57424e-08	5.35705e-06	1
Fblim1	filamin binding LIM protein 1	4	-2.29115	5.31521	6.07862e-08	5.79301e-06	1
Klk1b4	kallikrein 1-related pepidase b4	7	5.42583	0.733619	6.35711e-08	6.01982e-06	1
Aff3	AF4/FMR2 family, member 3	1	2.32829	4.33524	6.41539e-08	6.03656e-06	1
Zic5	zinc finger protein of the cerebellum 5	14	-9.89093	2.77724	7.54773e-08	7.02592e-06	1
Vdr	vitamin D receptor	15	-4.42892	3.98044	7.56136e-08	7.02592e-06	1
Kcnk3	potassium channel, subfamily K, member 3	5	2.35199	6.58402	7.7059e-08	7.07183e-06	1
Txndc6	NME/NM23 family member 9	9	3.50799	3.47428	7.70458e-08	7.07183e-06	1
Gpr158	G protein-coupled receptor 158	2	-6.84932	1.37279	7.923e-08	7.22646e-06	1
Tmem200c	transmembrane protein 200C	17	-5.59764	0.907614	7.99707e-08	7.24954e-06	1
Oas3	2'-5' oligoadenylate synthetase 3	5	2.34492	4.94515	8.781e-08	7.91195e-06	1
Plcg2	phospholipase C, gamma 2	8	-2.72884	6.1411	8.97543e-08	8.03842e-06	1
Kcnmb1	potassium large conductance calcium-activated channel, subfamily M, beta member 1	11	3.38667	1.84224	9.38571e-08	8.35553e-06	1
Ptgds	prostaglandin D2 synthase (brain)	2	-2.89235	3.49289	9.48021e-08	8.38942e-06	1
Duox2	dual oxidase 2	2	-4.33702	3.03653	1.00341e-07	8.82708e-06	1
F730016J06Rik	RIKEN cDNA F730016J06 gene	2	4.06273	1.6863	1.01413e-07	8.86889e-06	1
Net1	neuroepithelial cell transforming gene 1	13	-2.43253	7.10697	1.08099e-07	9.39829e-06	1
Nbl1	neuroblastoma, suppression of tumorigenicity 1	4	-2.01933	7.92838	1.10596e-07	9.50421e-06	1
Dapk2	death-associated protein kinase 2	9	1.85541	6.33636	1.10468e-07	9.50421e-06	1
Fhl2	four and a half LIM domains 2	1	2.31988	5.00466	1.19203e-07	1.0185e-05	1
E030019B13Rik	RIKEN cDNA E030019B13 gene	12	1.77151	6.77066	1.21076e-07	1.02859e-05	1
Tfap2c	transcription factor AP-2, gamma	2	-6.86922	4.76483	1.28499e-07	1.08545e-05	1
Nptx1	neuronal pentraxin 1	11	3.23884	4.75693	1.31027e-07	1.10056e-05	1
Scn7a	sodium channel, voltage-gated, type VII, alpha	2	3.43239	4.05864	1.36049e-07	1.13631e-05	1
Phldb1	pleckstrin homology-like domain, family B, member 1	9	-1.30489	6.57258	1.41695e-07	1.17686e-05	1
Ehf	ets homologous factor	2	1.80509	6.65157	1.46851e-07	1.21291e-05	1
Calb1	calbindin 1	4	-3.77549	4.13817	1.49262e-07	1.22601e-05	1
Atp8a2	ATPase, aminophospholipid transporter-like, class I, type 8A, member 2	14	2.63099	4.13987	1.5029e-07	1.22767e-05	1
Dpysl4	dihydropyrimidinase-like 4	7	-2.57744	5.14529	1.5264e-07	1.23771e-05	1
Fam171a2	family with sequence similarity 171, member A2	11	-1.33272	6.15693	1.53646e-07	1.23771e-05	1
Mctp2	multiple C2 domains, transmembrane 2	7	1.43425	6.69005	1.54017e-07	1.23771e-05	1
Fam110c	family with sequence similarity 110, member C	12	3.27111	2.04443	1.65354e-07	1.32167e-05	1
Cdh1	cadherin 1	8	1.46532	9.34829	1.77954e-07	1.41479e-05	1
Rims3	regulating synaptic membrane exocytosis 3	4	2.21418	4.48388	1.79846e-07	1.42222e-05	1
Zfyve28	zinc finger, FYVE domain containing 28	5	1.76675	5.46865	1.81138e-07	1.42486e-05	1
Nrg2	neuregulin 2	18	3.33854	2.09842	1.84101e-07	1.44054e-05	1
Avil	advillin	10	3.37915	3.24814	2.01296e-07	1.56684e-05	1
Whrn	whirlin	4	3.76715	3.1417	2.04465e-07	1.58322e-05	1
Plch2	phospholipase C, eta 2	4	-3.88223	5.21692	2.21448e-07	1.70584e-05	1
Gstm1	glutathione S-transferase, mu 1	3	2.74503	5.35911	2.24686e-07	1.72186e-05	1
Fscn1	fascin homolog 1, actin bundling protein (Strongylocentrotus purpuratus)	5	-2.27208	6.64324	2.27071e-07	1.73121e-05	1
Rapgefl1	Rap guanine nucleotide exchange factor (GEF)-like 1	11	-2.32875	4.81373	2.28267e-07	1.73145e-05	1
Fhdc1	FH2 domain containing 1	3	2.66175	4.44144	2.3416e-07	1.76713e-05	1
Spats2l	spermatogenesis associated, serine-rich 2-like	1	-2.65417	4.68433	2.43719e-07	1.82999e-05	1
2016-09-03	septin 3	15	-1.38911	6.82731	2.56298e-07	1.91476e-05	1
4931429I11Rik	RIKEN cDNA 4931429I11 gene	9	3.69406	5.4915	2.73333e-07	2.03182e-05	1
Hpse	heparanase	5	2.35841	3.61426	2.77722e-07	2.05418e-05	1
Ccdc154	coiled-coil domain containing 154	17	2.63508	3.10373	2.92743e-07	2.15456e-05	1
Angpt2	angiopoietin 2	8	-2.65877	5.021	3.05344e-07	2.23623e-05	1
Nrcam	neuron-glia-CAM-related cell adhesion molecule	12	2.54176	5.5116	3.23558e-07	2.35801e-05	1
Cyp2a5	cytochrome P450, family 2, subfamily a, polypeptide 5	7	4.40406	3.27632	3.2776e-07	2.37698e-05	1
Phldb2	pleckstrin homology-like domain, family B, member 2	16	-2.11628	7.37963	3.46956e-07	2.50398e-05	1
Camkv	CaM kinase-like vesicle-associated	9	-6.80789	2.88015	3.56204e-07	2.5583e-05	1
Pcdh19	protocadherin 19	X	-4.21003	2.89656	3.62894e-07	2.59248e-05	1
Nefm	neurofilament, medium polypeptide	14	-3.52849	3.07733	3.6445e-07	2.59248e-05	1
Dlx1	distal-less homeobox 1	2	-8.26783	2.73956	3.95001e-07	2.78317e-05	1
Gpd1	glycerol-3-phosphate dehydrogenase 1 (soluble)	15	-1.69427	5.30189	3.94348e-07	2.78317e-05	1
Lmo7	LIM domain only 7	14	2.17413	7.43882	3.99422e-07	2.80104e-05	1
0610040J01Rik	RIKEN cDNA 0610040J01 gene	5	1.41242	5.60325	4.17236e-07	2.91223e-05	1
Krt18	keratin 18	15	1.74077	8.71176	4.21283e-07	2.92674e-05	1
Kirrel3	kin of IRRE like 3 (Drosophila)	9	4.03394	1.32527	4.34136e-07	3.002e-05	1
Rab6b	RAB6B, member RAS oncogene family	9	-3.08059	4.9228	4.94472e-07	3.40338e-05	1
Plxna1	plexin A1	6	1.28398	6.10287	5.0384e-07	3.45189e-05	1
Adm2	adrenomedullin 2	15	3.08962	2.24437	5.18228e-07	3.53417e-05	1
Slc35d3	solute carrier family 35, member D3	10	1.53632	7.58244	5.23469e-07	3.55361e-05	1
Shisa9	shisa homolog 9 (Xenopus laevis)	16	-3.88035	2.03765	5.32863e-07	3.60094e-05	1
Eda2r	ectodysplasin A2 receptor	X	-4.38491	3.5338	5.38939e-07	3.62552e-05	1
Acads	acyl-Coenzyme A dehydrogenase, short chain	5	-1.74401	5.46589	5.57987e-07	3.73675e-05	1
Il17rc	interleukin 17 receptor C	6	1.88204	4.26968	5.67974e-07	3.78658e-05	1
Abcc8	ATP-binding cassette, sub-family C (CFTR/MRP), member 8	7	3.69287	2.34536	5.90046e-07	3.91617e-05	1
Tesc	tescalcin	5	-2.40626	5.62612	6.09499e-07	4.0273e-05	1
Mical2	microtubule associated monooxygenase, calponin and LIM domain containing 2	7	1.63875	6.00278	6.17883e-07	4.05502e-05	1
Dhrs7	dehydrogenase/reductase (SDR family) member 7	12	1.715	5.51041	6.19149e-07	4.05502e-05	1
Bid	BH3 interacting domain death agonist	6	-1.95423	4.58943	6.6142e-07	4.31287e-05	1
Ntn1	netrin 1	11	2.6484	3.48426	7.01305e-07	4.55297e-05	1
Nptx2	neuronal pentraxin 2	5	2.39543	5.29077	7.04691e-07	4.55506e-05	1
Sv2b	synaptic vesicle glycoprotein 2 b	7	2.89618	3.06988	7.08691e-07	4.56109e-05	1
Ptpn13	protein tyrosine phosphatase, non-receptor type 13	5	1.71757	4.72866	7.1262e-07	4.5666e-05	1
Snn	stannin	16	-1.49507	6.07415	7.213e-07	4.60239e-05	1
Ptprs	protein tyrosine phosphatase, receptor type, S	17	-1.15259	8.48083	7.29756e-07	4.63645e-05	1
Selm	selenoprotein M	11	1.65681	5.94488	7.65881e-07	4.84526e-05	1
Itm2c	integral membrane protein 2C	1	1.65513	7.73676	7.80738e-07	4.91832e-05	1
Fpgs	folylpolyglutamyl synthetase	2	-1.80484	5.07921	8.22197e-07	5.15764e-05	1
Dact2	dapper homolog 2, antagonist of beta-catenin (xenopus)	17	2.37048	3.8789	8.35218e-07	5.2173e-05	1
Bace2	beta-site APP-cleaving enzyme 2	16	3.07007	4.34823	8.53788e-07	5.31099e-05	1
Pip5k1b	phosphatidylinositol-4-phosphate 5-kinase, type 1 beta	19	1.3071	5.80557	8.69066e-07	5.3835e-05	1
Vps13a	vacuolar protein sorting 13A (yeast)	19	1.28786	6.47516	8.8285e-07	5.42369e-05	1
Farp2	FERM, RhoGEF and pleckstrin domain protein 2	1	2.72974	3.86212	8.79358e-07	5.42369e-05	1
Slc36a1	solute carrier family 36 (proton/amino acid symporter), member 1	11	1.26358	6.64044	9.35049e-07	5.72073e-05	1
4930481A15Rik	RIKEN cDNA 4930481A15 gene	19	3.94948	0.289682	9.69703e-07	5.90843e-05	1
Celsr2	cadherin, EGF LAG seven-pass G-type receptor 2 (flamingo homolog, Drosophila)	3	-1.27527	6.58032	9.93795e-07	6.03051e-05	1
Mx1	myxovirus (influenza virus) resistance 1	16	3.01742	3.17779	1.02752e-06	6.20984e-05	1
Epn3	epsin 3	11	-1.56872	5.3234	1.04664e-06	6.29974e-05	1
BC057079	NA	NA	-1.59485	5.95281	1.0524e-06	6.30888e-05	1
Wls	wntless homolog (Drosophila)	3	1.85707	5.63076	1.09743e-06	6.55242e-05	1
Mslnl	mesothelin-like	17	-3.73699	3.38131	1.10415e-06	6.56617e-05	1
Tmem123	transmembrane protein 123	9	1.19799	7.72478	1.11515e-06	6.60517e-05	1
Atad3a	ATPase family, AAA domain containing 3A	4	-1.56061	5.5419	1.15781e-06	6.83059e-05	1
Pcsk2	proprotein convertase subtilisin/kexin type 2	2	3.07809	5.96867	1.18363e-06	6.95535e-05	1
Calcr	calcitonin receptor	6	-9.17558	3.64484	1.25555e-06	7.34891e-05	1
Rem2	rad and gem related GTP binding protein 2	14	-1.80626	4.68262	1.3214e-06	7.70403e-05	1
Gfra4	glial cell line derived neurotrophic factor family receptor alpha 4	2	-2.64891	5.03571	1.36288e-06	7.9148e-05	1
Trpv3	transient receptor potential cation channel, subfamily V, member 3	11	5.26236	-0.375854	1.37485e-06	7.95324e-05	1
Tnr	tenascin R	1	3.16749	3.19348	1.41387e-06	8.1473e-05	1
Hrh3	histamine receptor H3	2	-1.46355	5.73738	1.42217e-06	8.16347e-05	1
Egr1	early growth response 1	18	2.04317	6.03973	1.43909e-06	8.22885e-05	1
Alpl	alkaline phosphatase, liver/bone/kidney	4	-4.92143	6.99238	1.4541e-06	8.28279e-05	1
6230409E13Rik	failed axon connections homolog (Drosophila)	4	-1.38957	6.39532	1.50361e-06	8.53212e-05	1
Synj2	synaptojanin 2	17	1.9835	4.93385	1.57018e-06	8.87602e-05	1
Dlx2	distal-less homeobox 2	2	-7.2473	2.43738	1.60215e-06	8.98249e-05	1
Fbxo2	F-box protein 2	4	2.04013	5.87525	1.59756e-06	8.98249e-05	1
Mcoln3	mucolipin 3	3	4.29456	2.80673	1.60715e-06	8.98249e-05	1
Atp1b1	ATPase, Na+/K+ transporting, beta 1 polypeptide	1	1.35221	7.70651	1.61471e-06	8.99095e-05	1
Prdm1	PR domain containing 1, with ZNF domain	10	2.56974	3.77327	1.63858e-06	9.08985e-05	1
Zfp641	zinc finger protein 641	15	3.47868	1.83496	1.66088e-06	9.17929e-05	1
Npy1r	neuropeptide Y receptor Y1	8	1.61616	5.81751	1.77017e-06	9.74706e-05	1
Lrp2	low density lipoprotein receptor-related protein 2	2	-3.20835	4.82295	1.79422e-06	9.84306e-05	1
Gm889	leucine-rich single-pass membrane protein 1	12	3.27324	1.01531	1.9655e-06	0.00010743	1
Shisa6	shisa homolog 6 (Xenopus laevis)	11	2.70006	5.50727	2.00881e-06	0.000109396	1
Synpr	synaptoporin	14	2.27589	3.06799	2.0518e-06	0.000111329	1
Nppb	natriuretic peptide type B	4	3.31749	0.823485	2.15251e-06	0.000116369	1
Snx30	sorting nexin family member 30	4	1.46027	7.09084	2.17017e-06	0.000116898	1
Baiap2l1	BAI1-associated protein 2-like 1	5	2.22564	6.36343	2.19995e-06	0.000118074	1
2610035F20Rik	RIKEN cDNA 2610035F20 gene	14	-8.98107	1.90662	2.33618e-06	0.000124935	1
Gpx3	glutathione peroxidase 3	11	2.01894	7.75982	2.78829e-06	0.000148579	1
Tbx1	T-box 1	16	1.29087	7.56048	2.82162e-06	0.000149818	1
Kcnf1	potassium voltage-gated channel, subfamily F, member 1	12	2.87674	3.34674	2.86142e-06	0.000150853	1
Frmpd4	FERM and PDZ domain containing 4	X	3.02556	3.1339	2.85935e-06	0.000150853	1
Snph	syntaphilin	2	2.41855	3.77152	2.89376e-06	0.000152019	1
Fam20c	family with sequence similarity 20, member C	5	1.63959	4.80156	3.06907e-06	0.000160661	1
Dach1	dachshund 1 (Drosophila)	14	-3.21073	3.79036	3.16878e-06	0.000165299	1
Gm13003	predicted gene 13003	4	4.62288	1.61544	3.24076e-06	0.000168463	1
Fam131c	family with sequence similarity 131, member C	4	-3.5425	3.8007	3.27719e-06	0.000169763	1
Grik4	glutamate receptor, ionotropic, kainate 4	9	-3.61708	2.03931	3.31477e-06	0.000171114	1
Crabp2	cellular retinoic acid binding protein II	3	-5.12476	3.85809	3.44286e-06	0.000177111	1
Chd7	chromodomain helicase DNA binding protein 7	4	-1.40063	7.67856	3.47811e-06	0.000177323	1
Glcci1	glucocorticoid induced transcript 1	6	1.36876	6.54011	3.47773e-06	0.000177323	1
Sorcs2	sortilin-related VPS10 domain containing receptor 2	5	1.62509	5.38997	3.48276e-06	0.000177323	1
Kcnj11	potassium inwardly rectifying channel, subfamily J, member 11	7	3.3174	0.825967	3.57411e-06	0.000181353	1
Dnajc16	DnaJ (Hsp40) homolog, subfamily C, member 16	4	1.50341	5.85518	3.63075e-06	0.0001836	1
Npas4	neuronal PAS domain protein 4	19	2.65544	2.3638	3.68796e-06	0.000185861	1
Ccdc68	coiled-coil domain containing 68	18	2.53877	3.49147	3.70686e-06	0.000186182	1
Elovl7	ELOVL family member 7, elongation of long chain fatty acids (yeast)	13	-1.14624	6.49956	3.83261e-06	0.00019185	1
Kcnb1	potassium voltage gated channel, Shab-related subfamily, member 1	2	1.41859	6.53334	3.85178e-06	0.000192163	1
Sh2d5	SH2 domain containing 5	4	-2.72464	7.15126	3.87379e-06	0.000192579	1
Cpa5	carboxypeptidase A5	6	4.44755	1.95961	3.88604e-06	0.000192579	1
Nova1	neuro-oncological ventral antigen 1	12	-1.51312	6.49509	3.97659e-06	0.000196412	1
Synpo	synaptopodin	18	1.43125	5.06627	4.03661e-06	0.00019748	1
Tnfrsf21	tumor necrosis factor receptor superfamily, member 21	17	1.76267	6.02735	4.03806e-06	0.00019748	1
Fetub	fetuin beta	16	3.38161	4.09661	4.03767e-06	0.00019748	1
D3Bwg0562e	DNA segment, Chr 3, Brigham & Women's Genetics 0562 expressed	3	1.85535	4.52305	4.26259e-06	0.000207777	1
Ncan	neurocan	8	-2.74029	3.01199	4.41622e-06	0.000214562	1
Actn1	actinin, alpha 1	12	1.30683	7.5748	4.61642e-06	0.000223558	1
Cyfip2	cytoplasmic FMR1 interacting protein 2	11	1.27217	7.0348	4.71543e-06	0.000227392	1
Vps13d	vacuolar protein sorting 13 D (yeast)	4	1.43456	6.45231	4.72618e-06	0.000227392	1
AI467606	expressed sequence AI467606	7	2.72573	4.1029	4.75047e-06	0.000227823	1
Serpinb8	serine (or cysteine) peptidase inhibitor, clade B, member 8	1	2.67087	3.28164	4.90851e-06	0.000234646	1
Ppp2r2c	protein phosphatase 2 (formerly 2A), regulatory subunit B (PR 52), gamma isoform	5	-1.23305	7.40131	5.09446e-06	0.000242754	1
Bean1	brain expressed, associated with Nedd4, 1	8	-3.68621	2.20468	5.36687e-06	0.000254918	1
Clmn	calmin	12	1.72366	6.21205	5.78687e-06	0.000273992	1
Hhatl	hedgehog acyltransferase-like	9	2.99416	4.87172	5.85092e-06	0.000276145	1
Dpep2	dipeptidase 2	8	2.42643	2.97355	5.93431e-06	0.000278812	1
Fam189a1	family with sequence similarity 189, member A1	7	3.0638	2.73682	5.94494e-06	0.000278812	1
Rnf152	ring finger protein 152	1	2.19129	5.40196	6.00398e-06	0.000279815	1
Hcrtr1	hypocretin (orexin) receptor 1	4	4.02026	4.9349	5.9862e-06	0.000279815	1
Cd200	CD200 antigen	16	1.71429	5.42382	6.1249e-06	0.000284559	1
Arhgef40	Rho guanine nucleotide exchange factor (GEF) 40	14	1.37375	5.58882	6.30365e-06	0.000291951	1
Unc5d	unc-5 homolog D (C. elegans)	8	-4.27439	2.44166	6.50133e-06	0.000298074	1
Abca2	ATP-binding cassette, sub-family A (ABC1), member 2	2	-1.359	7.15956	6.51604e-06	0.000298074	1
D630037F22Rik	TBC1 domain family, member 32	10	1.9091	5.31754	6.45766e-06	0.000298074	1
Stk32c	serine/threonine kinase 32C	7	3.08673	3.04737	6.47942e-06	0.000298074	1
Grhl2	grainyhead-like 2 (Drosophila)	15	-1.57644	6.33211	6.63635e-06	0.000301721	1
B3gat2	beta-1,3-glucuronyltransferase 2 (glucuronosyltransferase S)	1	2.70209	3.2561	6.63546e-06	0.000301721	1
Nnat	neuronatin	2	1.99266	9.35452	6.69605e-06	0.000303507	1
Kcnj1	potassium inwardly-rectifying channel, subfamily J, member 1	9	3.8913	1.41189	6.74801e-06	0.000304932	1
Gsdma	gasdermin A	11	3.33234	2.30889	6.80497e-06	0.000306574	1
App	amyloid beta (A4) precursor protein	16	1.64304	9.02789	6.84872e-06	0.000307613	1
Epb4.1l4b	erythrocyte protein band 4.1-like 4b	4	-1.68225	5.85563	6.92211e-06	0.000309973	1
Fam117a	family with sequence similarity 117, member A	11	2.35951	3.98228	6.95945e-06	0.000310709	1
Lrrk2	leucine-rich repeat kinase 2	15	2.55519	3.64246	7.00661e-06	0.000311878	1
Zfp395	zinc finger protein 395	14	1.39746	6.04866	7.32655e-06	0.00032226	1
Ckmt1	creatine kinase, mitochondrial 1, ubiquitous	2	1.57694	5.77598	7.28479e-06	0.00032226	1
Nebl	nebulette	2	2.02274	5.44789	7.30171e-06	0.00032226	1
Popdc2	popeye domain containing 2	16	2.61108	1.98127	7.31271e-06	0.00032226	1
Npsr1	neuropeptide S receptor 1	9	-6.66497	1.16661	7.50389e-06	0.000329087	1
Gfra1	glial cell line derived neurotrophic factor family receptor alpha 1	19	2.429	3.54671	7.59823e-06	0.000332244	1
Dmrt2	doublesex and mab-3 related transcription factor 2	19	-2.24145	4.92019	7.68071e-06	0.000334866	1
Ky	kyphoscoliosis peptidase	9	-2.05376	4.96617	7.72439e-06	0.000335762	1
Mex3a	mex3 homolog A (C. elegans)	3	-1.81824	6.12039	7.81294e-06	0.000335762	1
Tmem151b	transmembrane protein 151B	17	-1.69267	4.56601	7.81419e-06	0.000335762	1
Vwce	von Willebrand factor C and EGF domains	19	2.41415	3.05599	7.80915e-06	0.000335762	1
Cartpt	CART prepropeptide	13	3.64303	1.30364	7.78122e-06	0.000335762	1
Cacna2d4	calcium channel, voltage-dependent, alpha 2/delta subunit 4	6	3.25748	2.03239	7.92014e-06	0.000339333	1
2900079G21Rik	RIKEN cDNA 2900079G21 gene	9	-3.68898	0.680141	8.03704e-06	0.000340418	1
Ggt7	gamma-glutamyltransferase 7	2	1.26837	6.25124	8.01143e-06	0.000340418	1
Inpp5b	inositol polyphosphate-5-phosphatase B	4	1.27515	6.06191	8.03346e-06	0.000340418	1
Myom3	myomesin family, member 3	4	3.09477	3.00928	8.03506e-06	0.000340418	1
Fli1	Friend leukemia integration 1	9	-2.39917	4.56256	8.11325e-06	0.00034267	1
Pkd2l1	polycystic kidney disease 2-like 1	19	3.11727	2.99505	8.47902e-06	0.000357104	1
Jak2	Janus kinase 2	19	1.19294	5.83338	9.23378e-06	0.0003867	1
Irak3	interleukin-1 receptor-associated kinase 3	10	2.94927	3.8382	9.2239e-06	0.0003867	1
Pde1a	phosphodiesterase 1A, calmodulin-dependent	2	-2.84298	3.79605	9.34177e-06	0.000389031	1
Ptprn	protein tyrosine phosphatase, receptor type, N	1	3.01027	7.22578	9.31715e-06	0.000389031	1
Jakmip1	janus kinase and microtubule interacting protein 1	5	3.02912	3.74588	9.42507e-06	0.000391404	1
Htr3a	5-hydroxytryptamine (serotonin) receptor 3A	9	-2.12247	6.0517	9.49942e-06	0.0003923	1
Trim66	tripartite motif-containing 66	7	2.50866	4.35606	9.48742e-06	0.0003923	1
B4galt6	UDP-Gal:betaGlcNAc beta 1,4-galactosyltransferase, polypeptide 6	18	1.28269	6.81075	9.54201e-06	0.000392788	1
Slc5a5	solute carrier family 5 (sodium iodide symporter), member 5	8	2.43317	1.67375	9.56408e-06	0.000392788	1
A830018L16Rik	RIKEN cDNA A830018L16 gene	1	-4.05586	3.14522	9.65606e-06	0.000394386	1
Adamtsl2	ADAMTS-like 2	2	1.64808	4.58802	9.6404e-06	0.000394386	1
Osbp2	oxysterol binding protein 2	11	-2.37202	3.24964	9.72626e-06	0.000396165	1
Esrrb	estrogen related receptor, beta	12	3.28086	1.31532	9.81405e-06	0.000398649	1
Il17b	interleukin 17B	18	-3.73861	2.55801	1.00275e-05	0.00040621	1
Ssu72	Ssu72 RNA polymerase II CTD phosphatase homolog (yeast)	4	-1.28789	6.09147	1.02373e-05	0.000413582	1
Dos	downstream of Stk11	10	1.09517	6.0364	1.03015e-05	0.000415046	1
4930539E08Rik	RIKEN cDNA 4930539E08 gene	17	2.25249	5.40443	1.07323e-05	0.000431236	1
Etv1	ets variant gene 1	12	3.03488	4.04163	1.09086e-05	0.00043714	1
Stk39	serine/threonine kinase 39	2	-1.43912	5.6036	1.10511e-05	0.000440475	1
Atp6v0b	ATPase, H+ transporting, lysosomal V0 subunit B	4	1.37471	8.36491	1.10357e-05	0.000440475	1
Mpdz	multiple PDZ domain protein	4	-1.96435	6.09355	1.11575e-05	0.000443525	1
Sgms1	sphingomyelin synthase 1	19	1.4833	5.12121	1.12928e-05	0.000446518	1
Sypl2	synaptophysin-like 2	3	4.57554	-0.350069	1.12846e-05	0.000446518	1
Rmst	rhabdomyosarcoma 2 associated transcript (non-coding RNA)	10	-2.80535	1.61227	1.13889e-05	0.000449122	1
Fndc4	fibronectin type III domain containing 4	5	-2.44611	3.50428	1.14927e-05	0.000452017	1
Tuba8	tubulin, alpha 8	6	2.18798	4.05282	1.18944e-05	0.000466582	1
Fam83e	family with sequence similarity 83, member E	7	2.60878	1.82928	1.2596e-05	0.000492802	1
Mettl11a	N-terminal Xaa-Pro-Lys N-methyltransferase 1	2	-1.40679	5.49761	1.27249e-05	0.000496537	1
Efcab6	EF-hand calcium binding domain 6	15	3.65828	1.56496	1.29695e-05	0.000504759	1
Gpc1	glypican 1	1	1.18942	7.31355	1.31127e-05	0.000509	1
Vwc2	von Willebrand factor C domain containing 2	11	-3.62144	1.67738	1.31594e-05	0.000509481	1
Iqgap1	IQ motif containing GTPase activating protein 1	7	1.18302	8.93914	1.33961e-05	0.000515959	1
Slc18a1	solute carrier family 18 (vesicular monoamine), member 1	8	2.21103	6.39899	1.33619e-05	0.000515959	1
Cplx1	complexin 1	5	-2.3128	5.11553	1.36729e-05	0.000525259	1
Lgals9	lectin, galactose binding, soluble 9	11	2.11386	5.53685	1.37556e-05	0.000527073	1
Arntl2	aryl hydrocarbon receptor nuclear translocator-like 2	6	2.69316	2.53184	1.38493e-05	0.000527941	1
Ifi27l2a	interferon, alpha-inducible protein 27 like 2A	12	3.68439	6.44509	1.38265e-05	0.000527941	1
As3mt	arsenic (+3 oxidation state) methyltransferase	19	1.72546	3.94506	1.40148e-05	0.000532883	1
Cldn4	claudin 4	5	2.51396	4.94137	1.40783e-05	0.000533934	1
Tspan2	tetraspanin 2	3	1.29731	6.37508	1.42579e-05	0.00053937	1
Tmem178	transmembrane protein 178	17	-3.12212	3.52477	1.44611e-05	0.000545667	1
Fgg	fibrinogen gamma chain	3	-4.79529	3.69174	1.45523e-05	0.000547718	1
Cxxc4	CXXC finger 4	3	1.34887	4.9864	1.47117e-05	0.000552321	1
Unc5a	unc-5 homolog A (C. elegans)	13	1.48439	6.01369	1.47638e-05	0.000552881	1
Atp2b3	ATPase, Ca++ transporting, plasma membrane 3	X	-4.2342	0.732083	1.4933e-05	0.000557475	1
Tenc1	tensin like C1 domain-containing phosphatase	15	1.8945	5.53038	1.49615e-05	0.000557475	1
Cst6	cystatin E/M	19	2.43144	2.611	1.50353e-05	0.000558826	1
Gm16548	predicted gene 16548	1	4.80556	0.921085	1.53106e-05	0.000567638	1
Nme2	NME/NM23 nucleoside diphosphate kinase 2	11	-1.2175	8.10575	1.55604e-05	0.000575464	1
Pax9	paired box gene 9	12	-3.74406	4.58551	1.57073e-05	0.000579455	1
Ryr2	ryanodine receptor 2, cardiac	13	2.05733	5.47049	1.60283e-05	0.000589834	1
Gm5506	predicted gene 5506	18	5.38342	4.95419	1.62037e-05	0.000594815	1
Col18a1	collagen, type XVIII, alpha 1	10	1.25325	6.99413	1.68116e-05	0.000615612	1
Pnmal2	PNMA-like 2	7	2.14573	7.29429	1.70178e-05	0.00062163	1
Tmeff1	transmembrane protein with EGF-like and two follistatin-like domains 1	4	-1.25524	6.99945	1.75736e-05	0.000640358	1
Lhx3	LIM homeobox protein 3	2	-2.82813	3.33727	1.81654e-05	0.000660307	1
Adra2c	adrenergic receptor, alpha 2c	5	-3.97705	1.60794	1.82995e-05	0.000663559	1
Hgf	hepatocyte growth factor	5	3.40044	4.17041	1.86087e-05	0.000673128	1
Rapgef3	Rap guanine nucleotide exchange factor (GEF) 3	15	-1.92333	4.61434	1.89919e-05	0.000685322	1
Hdac11	histone deacetylase 11	6	1.03008	7.03093	1.91402e-05	0.000688038	1
Eda	ectodysplasin-A	X	2.114	3.45072	1.91597e-05	0.000688038	1
5330417C22Rik	RIKEN cDNA 5330417C22 gene	3	1.48616	6.35811	1.98406e-05	0.000710772	1
Hr	hairless	14	-1.79156	5.87255	2.00837e-05	0.000717751	1
Serpine2	serine (or cysteine) peptidase inhibitor, clade E, member 2	1	1.0682	7.46159	2.0348e-05	0.000725453	1
Hepacam2	HEPACAM family member 2	6	-1.80164	5.50654	2.06242e-05	0.000731816	1
Resp18	regulated endocrine-specific protein 18	1	3.47092	7.13741	2.06249e-05	0.000731816	1
Dio1	deiodinase, iodothyronine, type I	4	-3.01867	2.91836	2.12937e-05	0.000752467	1
Upp1	uridine phosphorylase 1	11	2.77969	5.97987	2.13082e-05	0.000752467	1
2610002J02Rik	RIKEN cDNA 2610002J02 gene	4	-1.53789	5.35548	2.18872e-05	0.000771082	1
Dcc	deleted in colorectal carcinoma	18	2.54956	2.09942	2.23346e-05	0.000784985	1
Tmem171	transmembrane protein 171	13	2.0263	5.92163	2.25425e-05	0.000790424	1
Tshz2	teashirt zinc finger family member 2	2	1.67843	6.34942	2.31578e-05	0.000810087	1
Cables1	CDK5 and Abl enzyme substrate 1	18	1.777	5.64975	2.33558e-05	0.000815094	1
Atp13a3	ATPase type 13A3	16	-1.05556	7.76551	2.34587e-05	0.00081677	1
Lgals3bp	lectin, galactoside-binding, soluble, 3 binding protein	11	1.73153	6.87708	2.35709e-05	0.000818758	1
Cpne2	copine II	8	-2.27707	4.72575	2.4105e-05	0.000835361	1
Rab44	RAB44, member RAS oncogene family	17	-2.59581	2.48578	2.45094e-05	0.000842134	1
Mccc1	methylcrotonoyl-Coenzyme A carboxylase 1 (alpha)	3	-1.62512	4.92436	2.44456e-05	0.000842134	1
Epb4.1l1	erythrocyte protein band 4.1-like 1	2	-1.59717	5.10074	2.44599e-05	0.000842134	1
Pde4a	phosphodiesterase 4A, cAMP specific	9	2.02169	3.5658	2.45271e-05	0.000842134	1
Prkar1b	protein kinase, cAMP dependent regulatory, type I beta	5	1.84135	5.0191	2.49982e-05	0.000856333	1
Ddx26b	DEAD/H (Asp-Glu-Ala-Asp/His) box polypeptide 26B	X	1.31649	6.90023	2.52519e-05	0.000863035	1
Aatf	apoptosis antagonizing transcription factor	11	-1.29677	5.66151	2.55003e-05	0.000869524	1
Srgap1	SLIT-ROBO Rho GTPase activating protein 1	10	2.13214	3.21201	2.62618e-05	0.000893443	1
Cds1	CDP-diacylglycerol synthase 1	5	1.42385	4.76429	2.65642e-05	0.000901667	1
Mrpl20	mitochondrial ribosomal protein L20	4	-1.29589	5.42845	2.76186e-05	0.00093532	1
Nme1	NME/NM23 nucleoside diphosphate kinase 1	11	-1.14214	7.737	2.79924e-05	0.000945826	1
Megf6	multiple EGF-like-domains 6	4	-1.70395	4.92111	2.89154e-05	0.000972591	1
Gpx2	glutathione peroxidase 2	12	2.68292	3.40681	2.89063e-05	0.000972591	1
E130008D07Rik	RIKEN cDNA E130008D07 gene	17	2.5446	2.81095	2.90079e-05	0.0009735	1
Shb	src homology 2 domain-containing transforming protein B	4	-1.44491	5.27722	2.91612e-05	0.000976441	1
Fkbp1b	FK506 binding protein 1b	12	2.39483	4.4298	2.95056e-05	0.000985751	1
1700029G01Rik	SH3 domain containing 21	4	2.36377	4.42808	2.97284e-05	0.00099097	1
Cda	cytidine deaminase	4	-3.43789	2.44496	3.00929e-05	0.00100087	1
Vangl1	vang-like 1 (van gogh, Drosophila)	3	1.37475	4.90681	3.01848e-05	0.00100169	1
Fbxo44	F-box protein 44	4	1.38907	6.39919	3.04256e-05	0.00100743	1
Fgf5	fibroblast growth factor 5	5	3.98839	3.27159	3.04963e-05	0.00100753	1
BC048546	cDNA sequence BC048546	6	-1.90712	4.45195	3.14488e-05	0.0010313	1
Gria3	glutamate receptor, ionotropic, AMPA3 (alpha 3)	X	-1.89469	5.94144	3.15114e-05	0.0010313	1
Cxcr4	chemokine (C-X-C motif) receptor 4	1	-1.74943	6.29907	3.15626e-05	0.0010313	1
Pla2g16	phospholipase A2, group XVI	19	1.86749	5.21993	3.15274e-05	0.0010313	1
Comp	cartilage oligomeric matrix protein	8	3.18775	1.73347	3.15209e-05	0.0010313	1
Aif1l	allograft inflammatory factor 1-like	2	-1.71811	6.59673	3.2417e-05	0.00105689	1
Hs3st3a1	heparan sulfate (glucosamine) 3-O-sulfotransferase 3A1	11	3.81412	-0.248248	3.34039e-05	0.00108669	1
Gpr165	G protein-coupled receptor 165	X	-5.11964	1.56192	3.37655e-05	0.00109605	1
Rgs2	regulator of G-protein signaling 2	1	2.2591	7.20345	3.38997e-05	0.00109801	1
Nadk	NAD kinase	4	-1.18857	6.05598	3.41784e-05	0.00110463	1
Rasa3	RAS p21 protein activator 3	8	-1.12251	5.62211	3.50291e-05	0.00112967	1
Amot	angiomotin	X	-1.41302	5.42551	3.5636e-05	0.00114676	1
Dnajc12	DnaJ (Hsp40) homolog, subfamily C, member 12	10	2.32655	6.17385	3.63821e-05	0.00116823	1
Lipo1	lipase, member O1	19	1.34382	4.71956	3.73436e-05	0.00119652	1
Atp10a	ATPase, class V, type 10A	7	3.12348	3.05971	3.77714e-05	0.00120763	1
Hip1	huntingtin interacting protein 1	5	-1.24235	5.71093	3.80453e-05	0.00121378	1
Cdk11b	cyclin-dependent kinase 11B	4	-1.19181	6.71531	3.8497e-05	0.00122326	1
Hs3st3b1	heparan sulfate (glucosamine) 3-O-sulfotransferase 3B1	11	2.41985	2.78805	3.85072e-05	0.00122326	1
Grip1	glutamate receptor interacting protein 1	10	-1.4598	4.95573	3.93018e-05	0.00124584	1
Smap2	small ArfGAP 2	4	1.29024	6.71167	3.95887e-05	0.00125227	1
Ppp2r2b	protein phosphatase 2 (formerly 2A), regulatory subunit B (PR 52), beta isoform	18	-3.57806	2.31561	3.98286e-05	0.00125718	1
Efna5	ephrin A5	17	1.4873	5.45639	4.00858e-05	0.00126262	1
Nefl	neurofilament, light polypeptide	14	-6.42176	3.41409	4.07831e-05	0.00128186	1
Arhgef10l	Rho guanine nucleotide exchange factor (GEF) 10-like	4	-1.77184	6.68857	4.12329e-05	0.00129327	1
Ly6g6c	lymphocyte antigen 6 complex, locus G6C	17	3.07918	0.4948	4.15587e-05	0.00130074	1
Por	P450 (cytochrome) oxidoreductase	5	1.60354	7.39673	4.17479e-05	0.00130392	1
Prune2	prune homolog 2 (Drosophila)	19	1.97411	6.47412	4.19924e-05	0.00130881	1
Nod1	nucleotide-binding oligomerization domain containing 1	6	-1.83773	4.41831	4.24153e-05	0.00131922	1
Frk	fyn-related kinase	10	2.44261	3.33201	4.26242e-05	0.0013202	1
Sntb1	syntrophin, basic 1	15	2.81914	0.859529	4.25375e-05	0.0013202	1
Xdh	xanthine dehydrogenase	17	-1.60424	5.55543	4.28724e-05	0.00132503	1
1700037H04Rik	RIKEN cDNA 1700037H04 gene	2	-1.24394	5.56064	4.30709e-05	0.00132503	1
Cdc14b	CDC14 cell division cycle 14B	13	1.48936	7.47751	4.31083e-05	0.00132503	1
Dse	dermatan sulfate epimerase	10	1.69246	3.96828	4.31369e-05	0.00132503	1
Mllt3	myeloid/lymphoid or mixed-lineage leukemia (trithorax homolog, Drosophila); translocated to, 3	4	-1.25504	6.50818	4.40675e-05	0.00135083	1
Gpr149	G protein-coupled receptor 149	3	-4.94185	2.2643	4.44845e-05	0.0013608	1
Pcbp4	poly(rC) binding protein 4	9	-1.03646	8.28324	4.51966e-05	0.00137975	1
Tmem120a	transmembrane protein 120A	5	-1.6807	4.61614	4.57001e-05	0.00139136	1
Prr15l	proline rich 15-like	11	1.48891	5.41071	4.5764e-05	0.00139136	1
Pik3r2	phosphatidylinositol 3-kinase, regulatory subunit, polypeptide 2 (p85 beta)	8	-1.24097	7.26696	4.59521e-05	0.00139422	1
Efnb1	ephrin B1	X	1.64074	4.22839	4.76876e-05	0.00144393	1
Shf	Src homology 2 domain containing F	2	-2.12469	3.99159	4.92186e-05	0.00148726	1
Scara3	scavenger receptor class A, member 3	14	1.68679	5.45666	5.01976e-05	0.00151377	1
Casr	calcium-sensing receptor	16	2.05507	4.64842	5.06539e-05	0.00151829	1
Prrt1	proline-rich transmembrane protein 1	17	2.69675	1.98618	5.05852e-05	0.00151829	1
Nell1	NEL-like 1	7	2.90062	2.04152	5.05223e-05	0.00151829	1
Ankrd9	ankyrin repeat domain 9	12	-2.03489	3.55742	5.23369e-05	0.00156558	1
Sorbs1	sorbin and SH3 domain containing 1	19	1.1715	5.75211	5.26505e-05	0.0015718	1
Ucp2	uncoupling protein 2 (mitochondrial, proton carrier)	7	1.17942	8.91378	5.2769e-05	0.00157218	1
Gadl1	glutamate decarboxylase-like 1	9	3.60827	0.621179	5.4773e-05	0.00162862	1
Optc	opticin	1	2.85631	1.52998	5.58643e-05	0.00165775	1
Ttyh3	tweety homolog 3 (Drosophila)	5	-1.15988	7.89364	5.70841e-05	0.00169058	1
Drd4	dopamine receptor D4	7	-4.47508	-0.0361564	5.79025e-05	0.00171141	1
Rtn4rl2	reticulon 4 receptor-like 2	2	-3.09133	2.50511	5.80669e-05	0.00171286	1
Cox6b2	cytochrome c oxidase subunit VIb polypeptide 2	7	2.20257	2.96864	5.84976e-05	0.00172215	1
Slc25a21	solute carrier family 25 (mitochondrial oxodicarboxylate carrier), member 21	12	-4.69503	2.39722	5.86208e-05	0.00172236	1
Mras	muscle and microspikes RAS	9	-1.51567	4.85343	5.88155e-05	0.00172468	1
Cd59b	CD59b antigen	2	2.5882	0.503155	6.05043e-05	0.0017707	1
Rgag4	retrotransposon gag domain containing 4	X	1.47583	4.98289	6.10352e-05	0.00178273	1
Tmem176a	transmembrane protein 176A	6	1.45158	6.12155	6.25295e-05	0.0018228	1
Txnip	thioredoxin interacting protein	3	1.60745	9.12082	6.37712e-05	0.00185535	1
Tyro3	TYRO3 protein tyrosine kinase 3	2	-2.23834	3.97568	6.52302e-05	0.0018941	1
Zswim4	zinc finger SWIM-type containing 4	8	-1.27414	6.06757	6.70939e-05	0.00194442	1
Nhp2	NHP2 ribonucleoprotein	11	-1.25564	6.4876	6.8543e-05	0.00198255	1
Pacsin3	protein kinase C and casein kinase substrate in neurons 3	2	-1.42203	4.89228	6.96995e-05	0.00201208	1
Kcnn1	potassium intermediate/small conductance calcium-activated channel, subfamily N, member 1	8	-2.92952	2.99851	7.01132e-05	0.0020201	1
Tmem150c	transmembrane protein 150C	5	2.10712	3.81861	7.02623e-05	0.00202048	1
Gstm2	glutathione S-transferase, mu 2	3	1.90781	3.73905	7.1447e-05	0.00205058	1
2010015L04Rik	RIKEN cDNA 2010015L04 gene	4	-2.12598	4.82197	7.22631e-05	0.0020604	1
Ubtd2	ubiquitin domain containing 2	11	-1.53382	4.83915	7.20678e-05	0.0020604	1
H2afy2	H2A histone family, member Y2	10	-1.04374	6.83276	7.23433e-05	0.0020604	1
Ptpru	protein tyrosine phosphatase, receptor type, U	4	1.5327	8.3037	7.20425e-05	0.0020604	1
Pm20d1	peptidase M20 domain containing 1	1	3.05764	-0.103517	7.25576e-05	0.00206255	1
Mrto4	MRT4, mRNA turnover 4, homolog (S. cerevisiae)	4	-1.95261	7.05027	7.2994e-05	0.00207099	1
A230070E04Rik	RIKEN cDNA A230070E04 gene	14	-4.13477	0.133784	7.44177e-05	0.00210447	1
Bcl11b	B cell leukemia/lymphoma 11B	12	3.04869	3.5833	7.4457e-05	0.00210447	1
Itpr1	inositol 1,4,5-trisphosphate receptor 1	6	1.25196	6.20348	7.61774e-05	0.00214901	1
Rgs4	regulator of G-protein signaling 4	1	1.76087	4.36822	7.71668e-05	0.0021728	1
9930013L23Rik	RIKEN cDNA 9930013L23 gene	7	-2.47103	2.07393	7.80137e-05	0.00218688	1
Syt1	synaptotagmin I	10	1.21466	7.56751	7.81081e-05	0.00218688	1
Pgf	placental growth factor	12	1.76837	4.72891	7.78437e-05	0.00218688	1
Slitrk6	SLIT and NTRK-like family, member 6	14	-2.84984	6.07931	7.86792e-05	0.00219873	1
Fam83f	family with sequence similarity 83, member F	15	1.76912	3.41865	8.02457e-05	0.0022383	1
Adcy7	adenylate cyclase 7	8	-1.35326	6.37721	8.05458e-05	0.00224246	1
Ppp1r14b	protein phosphatase 1, regulatory (inhibitor) subunit 14B	19	-1.26914	7.80943	8.11998e-05	0.00225644	1
Dvl1	dishevelled, dsh homolog 1 (Drosophila)	4	-1.13528	7.30481	8.1394e-05	0.00225762	1
Oxct2b	3-oxoacid CoA transferase 2B	4	-3.22933	3.52491	8.15896e-05	0.00225883	1
Mrps15	mitochondrial ribosomal protein S15	4	2.44933	6.71154	8.18285e-05	0.00226124	1
Ryr3	ryanodine receptor 3	2	-3.33193	1.75266	8.26511e-05	0.00227973	1
Zbtb46	zinc finger and BTB domain containing 46	2	-2.30983	3.41219	8.30094e-05	0.00228537	1
Cpa2	carboxypeptidase A2, pancreatic	6	1.68768	5.3686	8.41695e-05	0.00231303	1
Aldh1a2	aldehyde dehydrogenase family 1, subfamily A2	9	2.31079	4.97549	8.45315e-05	0.00231869	1
S100a16	S100 calcium binding protein A16	3	-1.37988	6.24018	8.5809e-05	0.0023494	1
Slc6a1	solute carrier family 6 (neurotransmitter transporter, GABA), member 1	6	-3.03549	3.6812	8.7916e-05	0.00240189	1
Naip6	NLR family, apoptosis inhibitory protein 6	13	2.43973	1.96363	8.80494e-05	0.00240189	1
Slc44a3	solute carrier family 44, member 3	3	1.98864	4.02063	8.83138e-05	0.00240469	1
Gpr30	G protein-coupled estrogen receptor 1	5	-1.67466	4.77436	8.90521e-05	0.00241154	1
Rragc	Ras-related GTP binding C	4	-1.60967	7.92503	8.87403e-05	0.00241154	1
Adamts5	a disintegrin-like and metallopeptidase (reprolysin type) with thrombospondin type 1 motif, 5 (aggrecanase-2)	16	2.47959	5.11674	8.89136e-05	0.00241154	1
Tmem145	transmembrane protein 145	7	-2.17336	6.1472	8.94259e-05	0.00241679	1
Obsl1	obscurin-like 1	1	0.991966	7.41097	8.95711e-05	0.00241679	1
Tph2	tryptophan hydroxylase 2	10	-3.89508	0.993739	8.99774e-05	0.00241978	1
Slc8a3	solute carrier family 8 (sodium/calcium exchanger), member 3	12	3.55774	1.19906	9.00073e-05	0.00241978	1
Habp4	hyaluronic acid binding protein 4	13	1.07951	6.16245	9.14018e-05	0.00244842	1
Tcp11	t-complex protein 11	17	2.27323	2.57072	9.12731e-05	0.00244842	1
Chrd	chordin	16	-3.11098	2.42294	9.26219e-05	0.00247664	1
Fbln7	fibulin 7	2	-2.83348	1.79569	9.29336e-05	0.00248051	1
Pam	peptidylglycine alpha-amidating monooxygenase	1	1.66787	8.63773	9.38433e-05	0.0025003	1
Pdzd7	PDZ domain containing 7	19	2.34305	2.31543	9.69981e-05	0.00257973	1
Lgi1	leucine-rich repeat LGI family, member 1	19	-3.06565	4.99158	9.73976e-05	0.00258573	1
Man2a1	mannosidase 2, alpha 1	17	1.04125	7.04742	9.93441e-05	0.00262802	1
Thbs1	thrombospondin 1	2	1.73611	6.82709	9.9216e-05	0.00262802	1
Extl2	exostoses (multiple)-like 2	3	1.05548	5.84526	9.97316e-05	0.00263359	1
Igfbp2	insulin-like growth factor binding protein 2	1	-2.50819	8.02799	0.000100576	0.00265118	1
Fam102b	family with sequence similarity 102, member B	3	-1.02766	6.59562	0.000100977	0.00265705	1
Epb4.1l3	erythrocyte protein band 4.1-like 3	17	-3.75239	4.79392	0.00010383	0.00272247	1
Hist2h2be	histone cluster 2, H2be	3	1.19081	5.61814	0.000103671	0.00272247	1
Stk40	serine/threonine kinase 40	4	2.34234	6.49393	0.000104477	0.00273461	1
Uts2r	urotensin 2 receptor	11	-4.253	0.72438	0.000106088	0.00277189	1
Sema3c	sema domain, immunoglobulin domain (Ig), short basic domain, secreted, (semaphorin) 3C	5	-1.81804	3.86798	0.000106996	0.00279072	1
Ppard	peroxisome proliferator activator receptor delta	17	1.13771	5.17112	0.000107939	0.00281039	1
Rgmb	RGM domain family, member B	17	-2.56222	3.4611	0.000109367	0.00283924	1
Cckbr	cholecystokinin B receptor	7	4.46788	0.419508	0.000109429	0.00283924	1
Rufy3	RUN and FYVE domain containing 3	5	-1.24962	7.89629	0.000109931	0.00284729	1
Ntrk1	neurotrophic tyrosine kinase, receptor, type 1	3	-2.23737	3.02789	0.000110244	0.00285043	1
Bmp8b	bone morphogenetic protein 8b	4	-2.71975	6.97351	0.000110704	0.00285735	1
Pkd1l3	polycystic kidney disease 1 like 3	8	-3.24761	4.99329	0.000111336	0.00286869	1
Lrrc23	leucine rich repeat containing 23	6	2.60178	1.31152	0.000113153	0.00291047	1
2610528J11Rik	RIKEN cDNA 2610528J11 gene	4	3.42938	2.28248	0.00011396	0.00292615	1
Nme4	NME/NM23 nucleoside diphosphate kinase 4	17	-2.10668	3.33585	0.000116039	0.0029744	1
Upk3a	uroplakin 3A	15	2.57865	2.68878	0.000116272	0.00297523	1
Reep5	receptor accessory protein 5	18	1.11089	7.30802	0.000120335	0.00307392	1
Gng3	guanine nucleotide binding protein (G protein), gamma 3	19	2.26954	3.79424	0.00012244	0.00312231	1
Vill	villin-like	9	1.32552	5.79153	0.000122812	0.00312644	1
Wdr95	WD40 repeat domain 95	5	3.52026	0.220101	0.000124054	0.00315267	1
Bfsp1	beaded filament structural protein 1, in lens-CP94	2	3.3043	6.1041	0.000124908	0.00316896	1
Pde9a	phosphodiesterase 9A	17	-1.64565	5.13718	0.000125633	0.00318192	1
Ffar2	free fatty acid receptor 2	7	1.68315	3.66261	0.000126584	0.00320056	1
Sox8	SRY-box containing gene 8	17	-3.29264	1.44905	0.000127493	0.00321806	1
Gnb1	guanine nucleotide binding protein (G protein), beta 1	4	-1.07572	9.00176	0.000128816	0.00324595	1
Frem2	Fras1 related extracellular matrix protein 2	3	-1.98716	5.21568	0.000134507	0.00337789	1
Srgap3	SLIT-ROBO Rho GTPase activating protein 3	6	-1.74157	5.17371	0.00013444	0.00337789	1
Slc12a5	solute carrier family 12, member 5	2	1.42485	5.42937	0.000135147	0.00338824	1
Mcam	melanoma cell adhesion molecule	9	-1.29242	6.0233	0.000136064	0.00340549	1
A430078G23Rik	RIKEN cDNA A430078G23 gene	8	-3.43235	6.03652	0.000137317	0.00342535	1
1700040L02Rik	RIKEN cDNA 1700040L02 gene	10	2.52054	0.599867	0.000137318	0.00342535	1
Ppp1r3a	protein phosphatase 1, regulatory (inhibitor) subunit 3A	6	3.65648	3.66283	0.000138133	0.0034399	1
Tmem91	transmembrane protein 91	7	-2.33613	2.61807	0.000138776	0.00344984	1
Crip2	cysteine rich protein 2	12	-1.23777	8.1687	0.000138996	0.00344984	1
Lphn3	latrophilin 3	5	-3.12383	2.8001	0.000140098	0.00347139	1
Casq1	calsequestrin 1	1	-2.88259	2.02597	0.000142268	0.00350763	1
Slc6a9	solute carrier family 6 (neurotransmitter transporter, glycine), member 9	4	1.41471	5.37184	0.000142174	0.00350763	1
Scgb3a2	secretoglobin, family 3A, member 2	18	3.18873	5.89966	0.000141876	0.00350763	1
Traf4	TNF receptor associated factor 4	11	-1.03161	6.7712	0.000144313	0.00354669	1
Sel1l	sel-1 suppressor of lin-12-like (C. elegans)	12	0.992504	7.25182	0.00014433	0.00354669	1
Slc6a20a	solute carrier family 6 (neurotransmitter transporter), member 20A	9	3.0586	2.64979	0.000145617	0.00357243	1
Gm4262	predicted gene 4262	16	-4.08649	4.2837	0.000146538	0.00358908	1
Tmem130	transmembrane protein 130	5	1.77942	4.52383	0.00014792	0.00361699	1
Smarcc1	SWI/SNF related, matrix associated, actin dependent regulator of chromatin, subfamily c, member 1	9	-0.949426	7.89367	0.00014922	0.00364278	1
Klhl33	kelch-like 33	14	-3.72187	1.34967	0.00014991	0.00365142	1
1700021N21Rik	RIKEN cDNA 1700021N21 gene	4	3.85143	0.64781	0.000150065	0.00365142	1
2016-09-06	septin 6	X	1.3246	4.98285	0.000150448	0.00365475	1
Nr2f2	nuclear receptor subfamily 2, group F, member 2	7	-1.24025	6.03832	0.000151208	0.00366724	1
Gpr20	G protein-coupled receptor 20	15	2.45276	2.77483	0.000151962	0.0036795	1
AI646023	family with sequence similarity 211, member B	10	-2.07276	3.38537	0.00016006	0.00385675	1
Kndc1	kinase non-catalytic C-lobe domain (KIND) containing 1	7	1.93857	5.14488	0.000159858	0.00385675	1
Lsm10	U7 snRNP-specific Sm-like protein LSM10	4	2.40173	5.27307	0.000159941	0.00385675	1
Rsad2	radical S-adenosyl methionine domain containing 2	12	1.57233	4.59456	0.000160559	0.00386251	1
Ptges	prostaglandin E synthase	2	1.88105	3.8114	0.000161942	0.00388949	1
Svip	small VCP/p97-interacting protein	7	1.15319	5.57548	0.000168756	0.0040466	1
Arrdc4	arrestin domain containing 4	7	1.26445	5.10826	0.000169645	0.00406114	1
Piwil4	piwi-like RNA-mediated gene silencing 4	9	2.09309	2.08792	0.000169908	0.00406114	1
Serf1	small EDRK-rich factor 1	13	-1.22458	5.21659	0.000172286	0.00410476	1
Slc16a6	solute carrier family 16 (monocarboxylic acid transporters), member 6	11	-1.1122	5.70211	0.000172094	0.00410476	1
Serhl	serine hydrolase-like	15	1.57734	3.99665	0.000172649	0.00410683	1
Nucb1	nucleobindin 1	7	0.948536	6.86121	0.000173405	0.00411824	1
Nelf	NMDA receptor synaptonuclear signaling and neuronal migration factor	2	-1.09051	5.98204	0.000175898	0.00416848	1
Jag1	jagged 1	2	1.75899	3.86935	0.000176082	0.00416848	1
Zfp423	zinc finger protein 423	8	-1.99514	3.46588	0.000177606	0.00419789	1
Fbn1	fibrillin 1	2	1.57331	5.74255	0.000177972	0.00419986	1
Tox2	TOX high mobility group box family member 2	2	2.62258	3.45173	0.000180077	0.0042428	1
Adcy9	adenylate cyclase 9	16	1.42618	4.66168	0.000180415	0.00424403	1
Sms	spermine synthase	X	-1.00309	6.46748	0.000182806	0.00428671	1
Gem	GTP binding protein (gene overexpressed in skeletal muscle)	4	2.12622	2.1681	0.000182571	0.00428671	1
Hist1h1c	histone cluster 1, H1c	13	1.6091	6.8098	0.000185605	0.00434549	1
Plekha1	pleckstrin homology domain containing, family A (phosphoinositide binding specific) member 1	7	1.05762	7.06234	0.000186147	0.00435133	1
Wipf3	WAS/WASL interacting protein family, member 3	6	1.75059	4.03159	0.000186842	0.00435388	1
Calca	calcitonin/calcitonin-related polypeptide, alpha	7	2.9935	10.7008	0.00018663	0.00435388	1
Atp8b1	ATPase, class I, type 8B, member 1	18	0.931087	6.47289	0.000187213	0.00435572	1
Cd9	CD9 antigen	6	1.42399	10.0971	0.000191047	0.00443796	1
Rgs7	regulator of G protein signaling 7	1	1.46823	4.81928	0.000191554	0.0044428	1
Adamts16	a disintegrin-like and metallopeptidase (reprolysin type) with thrombospondin type 1 motif, 16	13	-4.71727	-0.432449	0.000192423	0.00445599	1
Cntnap3	contactin associated protein-like 3	13	-5.60271	2.99726	0.00019344	0.00447258	1
Sox11	SRY-box containing gene 11	12	-1.16552	7.87235	0.00019461	0.00449265	1
Epha8	Eph receptor A8	4	-3.33097	4.9021	0.000196756	0.00453514	1
2510049J12Rik	RIKEN cDNA 2510049J12 gene	6	2.3361	3.94095	0.000198481	0.00456783	1
Atp1b2	ATPase, Na+/K+ transporting, beta 2 polypeptide	11	1.52759	4.35335	0.000199978	0.00459516	1
Ndrg2	N-myc downstream regulated gene 2	14	1.66174	4.08121	0.000201131	0.00461453	1
BC005764	cDNA sequence BC005764	10	-1.13975	6.32616	0.000205939	0.00471755	1
Rhox2b	reproductive homeobox 2B	X	-6.4788	-0.321841	0.000209154	0.00476185	1
Hoxb7	homeobox B7	11	-3.09242	5.25027	0.000208697	0.00476185	1
Slc16a2	solute carrier family 16 (monocarboxylic acid transporters), member 2	X	-2.06807	3.43863	0.00020894	0.00476185	1
Fbxo6	F-box protein 6	4	1.45353	4.66167	0.000208857	0.00476185	1
Syt9	synaptotagmin IX	7	1.05914	5.70113	0.00020952	0.00476291	1
Fzd8	frizzled homolog 8 (Drosophila)	18	-1.7007	3.57033	0.000209915	0.00476458	1
BC068157	cDNA sequence BC068157	8	-1.25552	7.03662	0.000213148	0.0048306	1
Ablim2	actin-binding LIM protein 2	5	2.0837	3.63806	0.00021602	0.00488823	1
Apex1	apurinic/apyrimidinic endonuclease 1	14	-1.28163	5.01878	0.000216686	0.00489586	1
Ergic1	endoplasmic reticulum-golgi intermediate compartment (ERGIC) 1	17	-0.937333	6.84277	0.000220078	0.00496494	1
Hspa2	heat shock protein 2	12	1.38658	5.31877	0.000220947	0.004977	1
Ppp4r4	protein phosphatase 4, regulatory subunit 4	12	1.68129	3.7172	0.000229415	0.00515993	1
2810011L19Rik	RIKEN cDNA 2810011L19 gene	12	2.87455	1.31697	0.000230868	0.00518477	1
Gp2	glycoprotein 2 (zymogen granule membrane)	7	3.55886	2.86928	0.000232176	0.00520627	1
Agt	angiotensinogen (serpin peptidase inhibitor, clade A, member 8)	8	-2.5071	3.78425	0.000232603	0.00520799	1
Sgsm3	small G protein signaling modulator 3	15	1.0651	5.79853	0.000233864	0.00522836	1
Lpcat4	lysophosphatidylcholine acyltransferase 4	2	1.13186	5.55863	0.000234756	0.00524042	1
Acadm	acyl-Coenzyme A dehydrogenase, medium chain	3	1.1786	5.67257	0.000235415	0.00524725	1
Duoxa1	dual oxidase maturation factor 1	2	-3.23279	0.296435	0.000237211	0.00527937	1
Gpr83	G protein-coupled receptor 83	9	-3.09327	0.720928	0.000237974	0.00528843	1
Cebpa	CCAAT/enhancer binding protein (C/EBP), alpha	7	1.33327	5.42365	0.000238421	0.00529045	1
Myoc	myocilin	1	-3.53395	1.11074	0.000240385	0.00532609	1
Ptgr1	prostaglandin reductase 1	4	-1.48139	4.59009	0.000241211	0.00533644	1
Itgav	integrin alpha V	2	1.11014	5.32985	0.000241975	0.00534539	1
Fastkd1	FAST kinase domains 1	2	1.40082	4.95046	0.000242626	0.00535182	1
Cdh23	cadherin 23 (otocadherin)	10	-2.86305	3.71691	0.000244506	0.00538529	1
Upk3b	uroplakin 3B	5	2.70965	0.95033	0.000246367	0.00541825	1
Naip5	NLR family, apoptosis inhibitory protein 5	13	2.17533	4.00544	0.000248654	0.00546047	1
Rnf128	ring finger protein 128	X	-1.35959	5.52913	0.00025188	0.00552315	1
Rer1	RER1 retention in endoplasmic reticulum 1 homolog (S. cerevisiae)	4	-1.06764	6.48829	0.000254729	0.00557739	1
Exph5	exophilin 5	9	-1.77295	5.06678	0.000255273	0.0055811	1
2210416O15Rik	RIKEN cDNA 2210416O15 gene	11	-2.20715	2.39851	0.000262037	0.00572055	1
Pank4	pantothenate kinase 4	4	-1.08521	5.82717	0.00026402	0.00575406	1
Spink5	serine peptidase inhibitor, Kazal type 5	18	3.40179	1.13808	0.000264345	0.00575406	1
Gfra2	glial cell line derived neurotrophic factor family receptor alpha 2	14	-2.47013	2.4363	0.00026481	0.00575574	1
Ppp2r5a	protein phosphatase 2, regulatory subunit B (B56), alpha isoform	1	0.93389	6.08766	0.000267057	0.0057961	1
Irx5	Iroquois related homeobox 5 (Drosophila)	8	1.06464	6.03906	0.000268968	0.0058206	1
Cabp7	calcium binding protein 7	11	2.73909	0.868925	0.000268758	0.0058206	1
Sorcs1	VPS10 domain receptor protein SORCS 1	19	3.48843	1.36464	0.000269721	0.00582841	1
Drd2	dopamine receptor D2	9	3.36262	3.19988	0.000270988	0.00584729	1
Gcnt3	glucosaminyl (N-acetyl) transferase 3, mucin type	9	2.10534	1.87637	0.000274003	0.00590377	1
Atp2a3	ATPase, Ca++ transporting, ubiquitous	11	0.937115	8.30342	0.00027888	0.00600015	1
Ssh3	slingshot homolog 3 (Drosophila)	19	1.00491	5.56203	0.000279524	0.00600531	1
Pbx1	pre B cell leukemia homeobox 1	1	0.948131	7.15693	0.000280434	0.00601619	1
Avpr2	arginine vasopressin receptor 2	X	-2.11367	1.47442	0.000280901	0.00601751	1
Sdc2	syndecan 2	15	1.67512	4.80466	0.000284814	0.00609257	1
Gstp2	glutathione S-transferase, pi 2	19	2.07305	2.67844	0.00028599	0.00610892	1
Cuedc1	CUE domain containing 1	11	-0.999193	7.04446	0.000288282	0.00614343	1
Ank3	ankyrin 3, epithelial	10	1.13211	5.37861	0.000288432	0.00614343	1
Tprg	transformation related protein 63 regulated	16	-3.76775	1.69424	0.000292627	0.00622388	1
Fam70a	transmembrane protein 255A	X	2.17258	3.50276	0.000295934	0.00628522	1
Rnmt	RNA (guanine-7-) methyltransferase	18	-0.952802	6.19115	0.000296482	0.00628788	1
Nhsl1	NHS-like 1	10	-1.04664	5.32633	0.000297947	0.00630995	1
Mtap4	microtubule-associated protein 4	9	0.974479	7.48281	0.0002994	0.0063317	1
Nkain1	Na+/K+ transporting ATPase interacting 1	4	2.00756	5.4149	0.000302555	0.00638933	1
5730508B09Rik	RIKEN cDNA 5730508B09 gene	3	-1.5128	4.61833	0.000307436	0.0064832	1
Mgat4b	mannoside acetylglucosaminyltransferase 4, isoenzyme B	11	-1.47734	7.52374	0.000310451	0.0065375	1
Bckdha	branched chain ketoacid dehydrogenase E1, alpha polypeptide	7	-1.12228	6.94019	0.000313016	0.00658219	1
Isl2	insulin related protein 2 (islet 2)	9	-3.10404	1.14822	0.000317725	0.00667177	1
2310022B05Rik	RIKEN cDNA 2310022B05 gene	8	-1.06516	6.0681	0.000322832	0.00676447	1
Ina	internexin neuronal intermediate filament protein, alpha	19	0.887753	6.17003	0.000323049	0.00676447	1
BC030476	cDNA sequence BC030476	15	2.46602	0.914896	0.000327257	0.00684293	1
Cd276	CD276 antigen	9	-1.00729	5.6787	0.000327741	0.00684344	1
Trim34a	tripartite motif-containing 34A	7	2.31726	2.43729	0.000328528	0.00685025	1
Pvalb	parvalbumin	15	-4.1147	0.0718056	0.00032927	0.00685611	1
Inha	inhibin alpha	1	1.27498	5.88167	0.0003324	0.00691159	1
Tmem117	transmembrane protein 117	15	1.57823	6.36226	0.000335683	0.00697011	1
2810433D01Rik	RIKEN cDNA 2810433D01 gene	11	3.32283	1.5369	0.000337058	0.0069889	1
Sh3bp2	SH3-domain binding protein 2	5	-1.2814	4.57842	0.000338368	0.0070063	1
Mapt	microtubule-associated protein tau	11	-1.46055	6.27287	0.000339786	0.00702586	1
Gns	glucosamine (N-acetyl)-6-sulfatase	10	1.13879	7.6693	0.00034043	0.00702941	1
Slit1	slit homolog 1 (Drosophila)	19	-1.38482	5.72173	0.000342011	0.00704249	1
Cyp2f2	cytochrome P450, family 2, subfamily f, polypeptide 2	7	2.98673	5.26121	0.000341611	0.00704249	1
Zcchc3	zinc finger, CCHC domain containing 3	2	1.03151	5.30553	0.000344576	0.00708504	1
Flrt3	fibronectin leucine rich transmembrane protein 3	2	1.05395	5.41981	0.00034503	0.00708504	1
Ndnl2	necdin-like 2	7	1.01949	5.45588	0.000353907	0.00725728	1
Ak7	adenylate kinase 7	12	3.0154	2.0833	0.000357384	0.00731849	1
Pdzrn4	PDZ domain containing RING finger 4	15	-1.69488	4.92987	0.000358692	0.00733517	1
Slc35f5	solute carrier family 35, member F5	1	1.08831	5.75639	0.000360927	0.00737074	1
Hs6st2	heparan sulfate 6-O-sulfotransferase 2	X	-3.32227	2.25193	0.000364162	0.0074266	1
Snhg3	small nucleolar RNA host gene (non-protein coding) 3	4	1.42917	4.88252	0.000367261	0.0074759	1
9430021M05Rik	RIKEN cDNA 9430021M05 gene	2	1.53484	4.16837	0.000367585	0.0074759	1
Plekhg3	pleckstrin homology domain containing, family G (with RhoGef domain) member 3	12	0.884115	6.2767	0.000374074	0.00759305	1
Myh3	myosin, heavy polypeptide 3, skeletal muscle, embryonic	11	2.0633	1.3265	0.000374877	0.00759305	1
Grem2	gremlin 2 homolog, cysteine knot superfamily (Xenopus laevis)	1	2.73967	1.39681	0.000374415	0.00759305	1
Cebpd	CCAAT/enhancer binding protein (C/EBP), delta	16	1.70685	4.87862	0.000379642	0.00767909	1
Cdon	cell adhesion molecule-related/down-regulated by oncogenes	9	1.20792	5.09264	0.000381088	0.00769788	1
Pm20d2	peptidase M20 domain containing 2	4	-2.11779	3.25441	0.000385261	0.00777162	1
Pitpnm2	phosphatidylinositol transfer protein, membrane-associated 2	5	1.01467	8.1979	0.000386343	0.00777235	1
Sdcbp2	syndecan binding protein (syntenin) 2	2	1.91718	2.52384	0.000386155	0.00777235	1
A330023F24Rik	RIKEN cDNA A330023F24 gene	1	1.84808	3.44372	0.000388899	0.0078132	1
Smarcd2	SWI/SNF related, matrix associated, actin dependent regulator of chromatin, subfamily d, member 2	11	-1.01078	7.95799	0.000389736	0.00781701	1
Ttc7b	tetratricopeptide repeat domain 7B	12	1.48754	4.08788	0.000390556	0.00781701	1
Irf7	interferon regulatory factor 7	7	2.39483	5.7269	0.000390666	0.00781701	1
F3	coagulation factor III	3	1.36695	4.87052	0.000393269	0.00785851	1
Lpin2	lipin 2	17	1.1279	6.304	0.000394822	0.00787896	1
Acy1	aminoacylase 1	9	-1.30675	4.56173	0.000416687	0.00830414	1
Ablim1	actin-binding LIM protein 1	19	1.43555	4.8656	0.000417699	0.00831316	1
Tmem154	transmembrane protein 154	3	1.88244	2.6348	0.000418435	0.00831668	1
Rnf31	ring finger protein 31	14	1.09529	5.52275	0.000419009	0.00831697	1
Cecr6	cat eye syndrome chromosome region, candidate 6	6	-2.07098	3.28234	0.000420637	0.00833815	1
Hist2h3c1	histone cluster 2, H3c1	3	2.27757	2.67885	0.000421903	0.00835211	1
Trim9	tripartite motif-containing 9	12	2.12917	3.41182	0.00042606	0.00842317	1
Dlk2	delta-like 2 homolog (Drosophila)	17	-1.78234	4.96028	0.00042708	0.00843214	1
Thpo	thrombopoietin	16	-2.85108	1.39086	0.000428929	0.00845741	1
Atf5	activating transcription factor 5	7	0.93024	6.72565	0.000430361	0.00846418	1
Gm166	predicted gene 166	7	1.49619	3.96205	0.000430411	0.00846418	1
Spcs3	signal peptidase complex subunit 3 homolog (S. cerevisiae)	8	0.932769	7.77364	0.000432272	0.00848954	1
Mvd	mevalonate (diphospho) decarboxylase	8	-1.41917	5.41139	0.000434297	0.0085158	1
Trim67	tripartite motif-containing 67	8	-0.915205	6.78127	0.000435327	0.0085158	1
Nras	neuroblastoma ras oncogene	3	-0.868575	7.27114	0.00043523	0.0085158	1
Myh6	myosin, heavy polypeptide 6, cardiac muscle, alpha	14	3.15746	2.78716	0.000438141	0.00855959	1
Fermt1	fermitin family homolog 1 (Drosophila)	2	-3.99454	3.29987	0.000439992	0.00858435	1
Amz1	archaelysin family metallopeptidase 1	5	-1.68991	3.43445	0.000440563	0.00858435	1
Abcb4	ATP-binding cassette, sub-family B (MDR/TAP), member 4	5	-1.99261	4.09017	0.000444246	0.00864477	1
Icam5	intercellular adhesion molecule 5, telencephalin	9	1.74511	3.23072	0.000445701	0.00866174	1
Acat1	acetyl-Coenzyme A acetyltransferase 1	9	-1.02032	8.40936	0.000447161	0.00867878	1
Fam81a	family with sequence similarity 81, member A	9	1.35804	4.36696	0.000448144	0.00868652	1
Tuba3a	tubulin, alpha 3A	6	-3.95045	2.22211	0.000448827	0.00868843	1
C530028O21Rik	PILR alpha associated neural protein	6	1.54366	5.71391	0.000449608	0.00869223	1
Mycbp	c-myc binding protein	4	-1.55229	5.96673	0.000450492	0.00869801	1
Cnksr2	connector enhancer of kinase suppressor of Ras 2	X	-3.57307	1.86665	0.000460623	0.00887058	1
Fbxo21	F-box protein 21	5	-0.877673	6.7794	0.000460133	0.00887058	1
Pcolce	procollagen C-endopeptidase enhancer protein	5	1.74471	3.93872	0.000465416	0.00895127	1
Unc119	unc-119 homolog (C. elegans)	11	-1.37201	5.23877	0.000479858	0.00919967	1
Tekt5	tektin 5	16	2.10016	2.67996	0.000480187	0.00919967	1
Retnla	resistin like alpha	16	3.06752	5.69707	0.000479479	0.00919967	1
Isg20	interferon-stimulated protein	7	1.51843	4.4932	0.000491436	0.00940305	1
Nanos1	nanos homolog 1 (Drosophila)	19	1.13625	4.91403	0.000493285	0.00941421	1
Sgms2	sphingomyelin synthase 2	3	1.27552	5.53125	0.000493079	0.00941421	1
Glis3	GLIS family zinc finger 3	19	2.33454	2.22659	0.00049548	0.00944398	1
Apol9a	apolipoprotein L 9a	15	2.89764	3.49542	0.000496544	0.00945213	1
Kcnh6	potassium voltage-gated channel, subfamily H (eag-related), member 6	11	1.0691	5.93115	0.000498685	0.00948076	1
AI661453	expressed sequence AI661453	17	1.21587	4.88878	0.000499351	0.00948129	1
Zbtb7b	zinc finger and BTB domain containing 7B	3	-0.894547	6.53667	0.000509483	0.00964903	1
Npr1	natriuretic peptide receptor 1	3	2.05751	3.64619	0.000509463	0.00964903	1
Sbk2	SH3-binding domain kinase family, member 2	7	2.73413	0.477823	0.000512301	0.00969006	1
Prr7	proline rich 7 (synaptic)	13	-2.21698	3.74884	0.000517202	0.00976905	1
Macc1	metastasis associated in colon cancer 1	12	-2.14462	3.62809	0.000517792	0.00976905	1
Sectm1b	secreted and transmembrane 1B	11	2.51171	2.37912	0.000520121	0.00980056	1
Rgs20	regulator of G-protein signaling 20	1	-1.64374	4.44901	0.000525529	0.00987743	1
Fam160a1	family with sequence similarity 160, member A1	3	1.18844	5.57302	0.000524935	0.00987743	1
Gm11127	predicted gene 11127	17	-3.34829	6.48656	0.000527813	0.00988288	1
Bai2	brain-specific angiogenesis inhibitor 2	4	1.64628	7.6001	0.00052756	0.00988288	1
Eci3	enoyl-Coenzyme A delta isomerase 3	13	3.34325	0.802414	0.000526636	0.00988288	1
Hist1h1d	histone cluster 1, H1d	13	2.3625	2.19025	0.000538999	0.0100796	1
Krt7	keratin 7	15	0.982853	9.52128	0.000541889	0.0101209	1
Rgnef	Rho guanine nucleotide exchange factor (GEF) 28	13	1.14865	5.24279	0.000544785	0.0101623	1
Akr7a5	aldo-keto reductase family 7, member A5 (aflatoxin aldehyde reductase)	4	-1.36053	6.41665	0.000547696	0.0102037	1
Mx2	myxovirus (influenza virus) resistance 2	16	2.67507	2.8937	0.000553117	0.0102918	1
Sirpa	signal-regulatory protein alpha	2	-1.22958	6.07566	0.000556168	0.0103357	1
Anxa7	annexin A7	14	1.07314	5.73093	0.000564803	0.010483	1
Tmem132b	transmembrane protein 132B	5	-3.27673	3.63437	0.000579712	0.0107206	1
Dusp9	dual specificity phosphatase 9	X	-2.77606	0.47324	0.000579982	0.0107206	1
Satb1	special AT-rich sequence binding protein 1	17	-2.41577	3.97793	0.000580484	0.0107206	1
Foxo1	forkhead box O1	3	1.35231	5.34715	0.000579274	0.0107206	1
Lin7a	lin-7 homolog A (C. elegans)	10	-1.7838	4.42349	0.000582386	0.0107423	1
Gcnt2	glucosaminyl (N-acetyl) transferase 2, I-branching enzyme	13	1.25878	4.87082	0.000587677	0.0108265	1
Gabrq	gamma-aminobutyric acid (GABA) A receptor, subunit theta	X	1.69263	3.99804	0.000588953	0.0108366	1
Sipa1l2	signal-induced proliferation-associated 1 like 2	8	1.34758	5.12727	0.000596636	0.0109541	1
Spns2	spinster homolog 2	11	1.39268	5.23849	0.000596813	0.0109541	1
Ifi44	interferon-induced protein 44	3	2.39724	4.15234	0.00059959	0.0109915	1
Clcn6	chloride channel 6	4	1.32393	5.17778	0.000601877	0.0110198	1
Klf9	Kruppel-like factor 9	19	1.85658	4.68866	0.000604734	0.0110585	1
Cd1d1	CD1d1 antigen	3	-1.86872	3.5308	0.000607478	0.0110815	1
Apol9b	apolipoprotein L 9b	15	2.87432	3.45841	0.00060716	0.0110815	1
Serpini1	serine (or cysteine) peptidase inhibitor, clade I, member 1	3	1.58591	5.99229	0.000609545	0.0111055	1
Glis1	GLIS family zinc finger 1	4	-2.96306	-0.0523893	0.00061223	0.0111408	1
Scd2	stearoyl-Coenzyme A desaturase 2	19	0.799156	8.23389	0.000614464	0.0111678	1
Stmn2	stathmin-like 2	3	2.04563	1.24747	0.000617702	0.0112129	1
Umod	uromodulin	7	2.60346	2.41799	0.000619109	0.0112248	1
Prps2	phosphoribosyl pyrophosphate synthetase 2	X	0.842029	6.3824	0.000620382	0.0112341	1
Fam43a	family with sequence similarity 43, member A	16	1.5774	3.96429	0.000621972	0.0112492	1
Ifih1	interferon induced with helicase C domain 1	2	1.39299	5.36447	0.000626554	0.0113183	1
Pigr	polymeric immunoglobulin receptor	1	2.05993	4.25921	0.00062995	0.0113659	1
Greb1l	growth regulation by estrogen in breast cancer-like	18	1.83117	3.75783	0.000634903	0.0114413	1
Krt8	keratin 8	15	1.00161	9.66988	0.000638238	0.0114875	1
Atrnl1	attractin like 1	19	1.16094	5.18061	0.000641275	0.0115282	1
6430571L13Rik	RIKEN cDNA 6430571L13 gene	9	-1.94567	1.95334	0.000646206	0.011596	1
Rnf112	ring finger protein 112	11	1.89611	3.89978	0.000646603	0.011596	1
Dirc2	disrupted in renal carcinoma 2 (human)	16	1.06654	5.71731	0.0006498	0.0116392	1
Utrn	utrophin	10	1.15099	5.644	0.000650632	0.0116401	1
Riiad1	regulatory subunit of type II PKA R-subunit (RIIa) domain containing 1	3	1.77647	2.50322	0.000656983	0.0117396	1
Gbf1	golgi-specific brefeldin A-resistance factor 1	19	0.858363	6.27359	0.000658791	0.0117437	1
Ctsz	cathepsin Z	2	0.910498	8.07239	0.000658336	0.0117437	1
Oasl2	2'-5' oligoadenylate synthetase-like 2	5	2.65973	5.51886	0.000660186	0.0117545	1
Atxn1	ataxin 1	13	1.40959	5.09075	0.000665353	0.0118182	1
B3galt5	UDP-Gal:betaGlcNAc beta 1,3-galactosyltransferase, polypeptide 5	16	2.53795	3.31957	0.000665264	0.0118182	1
0610010F05Rik	RIKEN cDNA 0610010F05 gene	11	-0.98464	6.0074	0.000668485	0.0118596	1
Oas1g	2'-5' oligoadenylate synthetase 1G	5	2.2876	2.62258	0.00067358	0.0119358	1
Klhdc3	kelch domain containing 3	17	-1.0548	6.91736	0.000677868	0.0119975	1
Tgm5	transglutaminase 5	2	-1.97259	2.2278	0.000682155	0.012059	1
Galr1	galanin receptor 1	18	-3.08534	1.91562	0.000694003	0.0122539	1
Agbl2	ATP/GTP binding protein-like 2	2	2.24401	0.586447	0.000695138	0.0122593	1
Cdk6	cyclin-dependent kinase 6	5	-2.89549	1.46602	0.000696284	0.012265	1
Fam69b	family with sequence similarity 69, member B	2	-1.73945	3.84658	0.000698474	0.012289	1
Txn2	thioredoxin 2	15	-0.826996	6.70771	0.000700549	0.0123109	1
Gyltl1b	glycosyltransferase-like 1B	2	-0.872541	6.54559	0.000706098	0.0123938	1
Nfatc2	nuclear factor of activated T cells, cytoplasmic, calcineurin dependent 2	2	1.03816	6.83466	0.000706957	0.0123943	1
Smarca1	SWI/SNF related, matrix associated, actin dependent regulator of chromatin, subfamily a, member 1	X	1.36433	4.39459	0.000713625	0.0124817	1
Sesn1	sestrin 1	10	2.14539	6.49309	0.000713079	0.0124817	1
Duoxa2	dual oxidase maturation factor 2	2	-3.37694	-0.199867	0.000718491	0.0125521	1
Vwa2	von Willebrand factor A domain containing 2	19	-2.16371	5.40432	0.000719575	0.0125562	1
Lad1	ladinin	1	-2.10692	4.25443	0.000722958	0.012586	1
Dixdc1	DIX domain containing 1	9	-1.06979	5.99552	0.000722974	0.012586	1
Ero1lb	ERO1-like beta (S. cerevisiae)	13	0.892578	5.67696	0.000729342	0.012669	1
Tmem30b	transmembrane protein 30B	12	1.18811	7.0928	0.000729445	0.012669	1
Rps6ka1	ribosomal protein S6 kinase polypeptide 1	4	-1.1578	6.86005	0.000735932	0.0127379	1
Nrbf2	nuclear receptor binding factor 2	10	-0.949316	5.349	0.000735982	0.0127379	1
Cacna2d1	calcium channel, voltage-dependent, alpha2/delta subunit 1	5	1.33962	8.03683	0.000734489	0.0127379	1
Fam46b	family with sequence similarity 46, member B	4	1.93921	3.17915	0.00073894	0.0127742	1
Efna4	ephrin A4	3	-2.1231	1.96097	0.000744945	0.0128631	1
Slc14a1	solute carrier family 14 (urea transporter), member 1	18	-3.25654	1.4681	0.000749395	0.0128959	1
Sema6a	sema domain, transmembrane domain (TM), and cytoplasmic domain, (semaphorin) 6A	18	-2.36332	3.05722	0.000749447	0.0128959	1
Igsf8	immunoglobulin superfamily, member 8	1	0.891219	7.16276	0.000748172	0.0128959	1
Nos1	nitric oxide synthase 1, neuronal	5	-2.89581	-0.117147	0.000753397	0.0129354	1
Plcb1	phospholipase C, beta 1	2	1.65117	3.73576	0.000753486	0.0129354	1
Pitrm1	pitrilysin metallepetidase 1	13	-1.00576	6.66151	0.000754508	0.012938	1
Ntn4	netrin 4	10	1.07748	7.1458	0.000758482	0.0129912	1
Cacna1c	calcium channel, voltage-dependent, L type, alpha 1C subunit	6	0.941378	7.30164	0.000760596	0.0130124	1
Zfp575	zinc finger protein 575	7	-3.92423	4.52547	0.000768658	0.0131239	1
Ajap1	adherens junction associated protein 1	4	-2.66379	1.98114	0.000768879	0.0131239	1
Ubc	ubiquitin C	5	-1.29212	5.64757	0.000791547	0.0134953	1
Gsg1l	GSG1-like	7	-3.17967	1.18626	0.000794683	0.0135333	1
Rai2	retinoic acid induced 2	X	-2.08618	2.5484	0.000802596	0.0136524	1
Slc6a15	solute carrier family 6 (neurotransmitter transporter), member 15	10	-3.36321	3.6702	0.00080464	0.0136559	1
Kcnk13	potassium channel, subfamily K, member 13	12	-2.435	2.45262	0.000804336	0.0136559	1
Aldh4a1	aldehyde dehydrogenase 4 family, member A1	4	-1.37012	6.36576	0.000807617	0.0136908	1
Adam28	a disintegrin and metallopeptidase domain 28	14	1.99072	1.59174	0.000810264	0.01372	1
Grxcr2	glutaredoxin, cysteine rich 2	18	1.59663	4.97069	0.000819936	0.013868	1
Pkp1	plakophilin 1	1	-3.68897	2.24985	0.00082921	0.0139772	1
Grm2	glutamate receptor, metabotropic 2	9	-1.33881	4.60181	0.000828313	0.0139772	1
Nrxn1	neurexin I	17	1.03879	6.64714	0.000828966	0.0139772	1
Cdk2ap1	CDK2 (cyclin-dependent kinase 2)-associated protein 1	5	-0.875815	7.96469	0.000840538	0.0141521	1
1810034E14Rik	RIKEN cDNA 1810034E14 gene	13	2.35965	3.22806	0.000850448	0.0143027	1
Cecr2	cat eye syndrome chromosome region, candidate 2	6	-2.42046	3.33808	0.000860526	0.0144559	1
Ypel1	yippee-like 1 (Drosophila)	16	-1.00155	5.5795	0.000871109	0.014613	1
Srxn1	sulfiredoxin 1 homolog (S. cerevisiae)	2	1.28368	5.10732	0.000871845	0.014613	1
Plscr4	phospholipid scramblase 4	9	2.0765	3.4588	0.000883183	0.0147864	1
Rnf182	ring finger protein 182	13	-2.80193	2.33486	0.000884339	0.014789	1
Gstm7	glutathione S-transferase, mu 7	3	2.04391	2.30243	0.000886401	0.0148069	1
Atp6v1g1	ATPase, H+ transporting, lysosomal V1 subunit G1	4	0.991768	7.38823	0.000892293	0.0148886	1
Tssc1	tumor suppressing subtransferable candidate 1	12	-1.52126	5.82108	0.000903594	0.015046	1
Atp13a2	ATPase type 13A2	4	-1.50518	8.34924	0.000903749	0.015046	1
Sorbs2	sorbin and SH3 domain containing 2	8	-1.61855	6.94146	0.000910251	0.0151372	1
C030044B11Rik	family with sequence similarity 120A opposite strand	13	1.12001	5.51405	0.000914354	0.0151546	1
Ttc21a	tetratricopeptide repeat domain 21A	9	1.72238	2.36984	0.000913321	0.0151546	1
Soat2	sterol O-acyltransferase 2	15	1.79474	2.52033	0.000913734	0.0151546	1
2210415F13Rik	LY6/PLAUR domain containing 8	11	2.77717	-0.322703	0.000928934	0.0153791	1
Podn	podocan	4	-1.88486	4.71969	0.000934005	0.0154405	1
Mcm6	minichromosome maintenance deficient 6 (MIS5 homolog, S. pombe) (S. cerevisiae)	1	-0.817477	8.56621	0.00093472	0.0154405	1
Styk1	serine/threonine/tyrosine kinase 1	6	2.93821	1.35104	0.000940662	0.0155214	1
Trim55	tripartite motif-containing 55	3	-2.82135	1.19179	0.00094357	0.0155522	1
Inpp5f	inositol polyphosphate-5-phosphatase F	7	-0.846253	6.20792	0.000956801	0.0157528	1
Ddx54	DEAD (Asp-Glu-Ala-Asp) box polypeptide 54	5	-0.964542	6.47949	0.000966633	0.015884	1
Fa2h	fatty acid 2-hydroxylase	8	1.75491	2.61799	0.000966909	0.015884	1
Otoa	otoancorin	7	-2.93145	3.17399	0.000969263	0.0158876	1
Fryl	furry homolog-like (Drosophila)	5	0.818674	7.05743	0.000968333	0.0158876	1
Nmral1	NmrA-like family domain containing 1	16	-1.46164	6.50563	0.000970967	0.015898	1
Slc4a7	solute carrier family 4, sodium bicarbonate cotransporter, member 7	14	-0.900922	6.28095	0.000977115	0.015981	1
Cry2	cryptochrome 2 (photolyase-like)	2	1.37537	6.32878	0.000982865	0.0160574	1
Zbtb7c	zinc finger and BTB domain containing 7C	18	-2.1028	3.26942	0.000985198	0.0160779	1
Arhgef5	Rho guanine nucleotide exchange factor (GEF) 5	6	1.46758	4.14372	0.00100641	0.016406	1
Bin1	bridging integrator 1	18	-0.887561	6.47768	0.00100858	0.0164233	1
Naf1	nuclear assembly factor 1 homolog (S. cerevisiae)	8	0.850035	5.67696	0.00100997	0.0164281	1
Serpina9	serine (or cysteine) peptidase inhibitor, clade A (alpha-1 antiproteinase, antitrypsin), member 9	12	-2.74738	0.0894187	0.00101492	0.0164367	1
Ppip5k1	diphosphoinositol pentakisphosphate kinase 1	2	0.828977	6.27236	0.00101345	0.0164367	1
Nlgn1	neuroligin 1	3	1.42587	4.26395	0.00101437	0.0164367	1
Tspan8	tetraspanin 8	10	2.16152	3.96463	0.0010146	0.0164367	1
Atp2b4	ATPase, Ca++ transporting, plasma membrane 4	1	1.90069	2.96686	0.0010169	0.0164508	1
Arpp21	cyclic AMP-regulated phosphoprotein, 21	9	-2.20073	3.94149	0.00101801	0.0164509	1
Disp2	dispatched homolog 2 (Drosophila)	2	0.920732	7.30068	0.00102239	0.0165037	1
Myb	myeloblastosis oncogene	10	-1.50138	7.59702	0.00103427	0.016622	1
Tiam1	T cell lymphoma invasion and metastasis 1	16	-0.941991	5.54621	0.00103433	0.016622	1
Ston2	stonin 2	12	0.992203	5.05226	0.00103531	0.016622	1
Ddx58	DEAD (Asp-Glu-Ala-Asp) box polypeptide 58	4	1.67976	4.77938	0.00103386	0.016622	1
Slc24a2	solute carrier family 24 (sodium/potassium/calcium exchanger), member 2	4	3.92489	2.44133	0.00103188	0.016622	1
BC021891	cDNA sequence BC021891	8	2.49207	1.92919	0.00104386	0.0167412	1
Kctd15	potassium channel tetramerisation domain containing 15	7	-1.78851	4.75956	0.00105424	0.0168895	1
Gipr	gastric inhibitory polypeptide receptor	7	2.32994	3.7026	0.00106232	0.0170005	1
Elavl3	ELAV (embryonic lethal, abnormal vision, Drosophila)-like 3 (Hu antigen C)	9	-0.853853	7.9071	0.00107026	0.0170908	1
Neu2	neuraminidase 2	1	2.59682	-0.0903808	0.00106979	0.0170908	1
Ripply3	ripply3 homolog (zebrafish)	16	1.47455	4.05004	0.00109391	0.0174497	1
Lrrc47	leucine rich repeat containing 47	4	-0.989494	5.68591	0.00110609	0.0176252	1
Agbl4	ATP/GTP binding protein-like 4	4	2.84316	1.33117	0.001116	0.0177639	1
Ttr	transthyretin	18	2.78398	5.34881	0.00112225	0.0178443	1
Fst	follistatin	13	-4.32421	4.79382	0.00112814	0.0179189	1
Ankrd34a	ankyrin repeat domain 34A	3	2.55817	0.0446055	0.00113608	0.0180258	1
Myo1b	myosin IB	1	0.851388	6.44463	0.00114719	0.0181826	1
Pde10a	phosphodiesterase 10A	17	-2.13235	3.76081	0.00115234	0.0182448	1
9630028B13Rik	RIKEN cDNA 9630028B13 gene	1	-2.93922	0.264941	0.00117059	0.018514	1
Greb1	gene regulated by estrogen in breast cancer protein	12	-1.73596	4.78022	0.00117223	0.0185202	1
Camk2b	calcium/calmodulin-dependent protein kinase II, beta	11	-0.922552	6.83714	0.00118013	0.0186253	1
1110038B12Rik	RIKEN cDNA 1110038B12 gene	17	-1.36206	4.48629	0.00118311	0.0186525	1
Ltbp1	latent transforming growth factor beta binding protein 1	17	-1.21289	5.12445	0.00118769	0.0187049	1
Mia1	melanoma inhibitory activity	7	-1.80805	1.85614	0.00119099	0.0187172	1
Arl3	ADP-ribosylation factor-like 3	19	0.894126	5.83247	0.00119079	0.0187172	1
Wnt4	wingless-related MMTV integration site 4	4	2.93498	4.72845	0.00119645	0.0187832	1
Mtss1l	metastasis suppressor 1-like	8	-1.09931	6.06847	0.00120546	0.0189046	1
Scgb3a1	secretoglobin, family 3A, member 1	11	3.33554	4.5791	0.00121574	0.0190457	1
C1qbp	complement component 1, q subcomponent binding protein	11	-0.893004	6.1756	0.00121856	0.0190698	1
Cd274	CD274 antigen	19	1.5002	4.60954	0.00122482	0.0191476	1
Nxph4	neurexophilin 4	10	-3.01036	2.09811	0.00123	0.0191962	1
Gfpt2	glutamine fructose-6-phosphate transaminase 2	11	1.88996	2.05736	0.00123051	0.0191962	1
4930506M07Rik	RIKEN cDNA 4930506M07 gene	19	-1.25417	6.89506	0.00123208	0.0191963	1
BC089491	cDNA sequence BC089491	7	2.45321	0.428896	0.0012331	0.0191963	1
Pde4b	phosphodiesterase 4B, cAMP specific	4	-2.07869	4.55943	0.00123989	0.0192441	1
Msl3l2	male-specific lethal 3-like 2 (Drosophila)	10	1.12164	5.02338	0.00124005	0.0192441	1
Sec14l5	SEC14-like 5 (S. cerevisiae)	16	2.55923	1.00445	0.00123766	0.0192441	1
C130060K24Rik	RIKEN cDNA C130060K24 gene	6	-3.55032	0.189611	0.00124994	0.0193773	1
Dtna	dystrobrevin alpha	18	-1.0751	6.46814	0.00125713	0.0194603	1
Fam189b	family with sequence similarity 189, member B	3	-0.817412	5.70319	0.00125791	0.0194603	1
BC024139	cDNA sequence BC024139	15	-2.20261	1.02945	0.0012632	0.0195218	1
Xlr3c	X-linked lymphocyte-regulated 3C	X	-3.34017	1.81757	0.00126659	0.0195538	1
Ctnnd2	catenin (cadherin associated protein), delta 2	15	1.36127	4.96337	0.00127743	0.0197008	1
Igf2	insulin-like growth factor 2	7	2.3018	8.1231	0.00128679	0.0198246	1
Cpd	carboxypeptidase D	11	0.823864	7.34049	0.00129141	0.0198752	1
Pdcd4	programmed cell death 4	19	0.887518	5.97885	0.00129356	0.0198876	1
Herc6	hect domain and RLD 6	6	1.41799	5.01985	0.00129571	0.0199001	1
Mt1	metallothionein 1	8	1.37647	7.92616	0.00130531	0.0200129	1
A330009N23Rik	RIKEN cDNA A330009N23 gene	15	2.2696	1.5888	0.00130574	0.0200129	1
Tymp	thymidine phosphorylase	15	1.88559	1.4435	0.00130811	0.0200285	1
Lin28b	lin-28 homolog B (C. elegans)	10	-3.83929	1.1007	0.00131797	0.0201587	1
Sema6c	sema domain, transmembrane domain (TM), and cytoplasmic domain, (semaphorin) 6C	3	-1.32508	4.10167	0.00132235	0.0202049	1
Elfn2	leucine rich repeat and fibronectin type III, extracellular 2	15	-2.05006	1.53017	0.00135989	0.0206907	1
Bcap29	B cell receptor associated protein 29	12	-1.37235	4.81463	0.00135722	0.0206907	1
Dhdh	dihydrodiol dehydrogenase (dimeric)	7	1.82128	3.1755	0.00135824	0.0206907	1
Calcb	calcitonin-related polypeptide, beta	7	1.85481	2.63054	0.0013586	0.0206907	1
Slc30a3	solute carrier family 30 (zinc transporter), member 3	5	3.31369	1.52749	0.0013611	0.0206907	1
Agtr1a	angiotensin II receptor, type 1a	13	1.77377	1.92701	0.00136656	0.0207525	1
Rhox2g	reproductive homeobox 2G	X	-3.95248	1.91302	0.00136912	0.0207701	1
Agpat5	1-acylglycerol-3-phosphate O-acyltransferase 5 (lysophosphatidic acid acyltransferase, epsilon)	8	-0.845176	6.38817	0.00137139	0.0207833	1
Jph4	junctophilin 4	14	-1.72247	4.84134	0.00137584	0.0208296	1
Slk	STE20-like kinase	19	0.826124	6.83612	0.0013861	0.0209636	1
Skap1	src family associated phosphoprotein 1	11	1.13796	5.79109	0.001392	0.0210314	1
Stra6	stimulated by retinoic acid gene 6	9	2.64383	0.200528	0.00139785	0.0210984	1
Gpc2	glypican 2 (cerebroglycan)	5	-1.54827	3.78208	0.00140068	0.0211129	1
Psme1	proteasome (prosome, macropain) activator subunit 1 (PA28 alpha)	14	0.857392	7.991	0.00140307	0.0211129	1
Pkdcc	protein kinase domain containing, cytoplasmic	17	1.32326	4.06125	0.0014019	0.0211129	1
Dpysl3	dihydropyrimidinase-like 3	18	-2.56465	2.82563	0.0014195	0.0213384	1
Epha4	Eph receptor A4	1	-1.82164	3.68455	0.00142709	0.0214092	1
Pon1	paraoxonase 1	6	2.42907	1.04951	0.00142614	0.0214092	1
Snip1	Smad nuclear interacting protein 1	4	0.813684	6.09656	0.00143454	0.0214993	1
Fam125b	multivesicular body subunit 12B	2	-0.81304	6.6058	0.00143801	0.0215079	1
Scg2	secretogranin II	1	2.59351	7.16399	0.00143772	0.0215079	1
Tmem132e	transmembrane protein 132E	11	-2.33723	0.606121	0.0014447	0.0215648	1
Pbx3	pre B cell leukemia homeobox 3	2	1.06663	5.17718	0.00144471	0.0215648	1
Fabp5	fatty acid binding protein 5, epidermal	3	-1.00187	7.54609	0.0014519	0.0216504	1
Hist1h2bc	histone cluster 1, H2bc	13	1.34999	5.15271	0.00145484	0.0216724	1
Cilp2	cartilage intermediate layer protein 2	8	-2.48091	1.16653	0.00145864	0.0216867	1
Fgf1	fibroblast growth factor 1	18	-1.52363	4.37092	0.00145871	0.0216867	1
Pdia6	protein disulfide isomerase associated 6	12	0.981728	7.63863	0.00146031	0.0216887	1
Fam63b	family with sequence similarity 63, member B	9	0.899224	6.47315	0.00146449	0.0217291	1
Ell3	elongation factor RNA polymerase II-like 3	2	-1.251	4.59938	0.00147983	0.0219348	1
Prep	prolyl endopeptidase	10	-0.879738	6.04972	0.00148413	0.0219766	1
Poldip2	polymerase (DNA-directed), delta interacting protein 2	11	-0.862501	6.08757	0.00149271	0.0220628	1
Pla2g4e	phospholipase A2, group IVE	2	2.90318	3.04696	0.00149292	0.0220628	1
Cdkn1c	cyclin-dependent kinase inhibitor 1C (P57)	7	-1.19773	6.18223	0.00150942	0.0222845	1
Ahsg	alpha-2-HS-glycoprotein	16	-3.28543	3.99955	0.00151448	0.022337	1
Lrp3	low density lipoprotein receptor-related protein 3	7	-0.869251	5.8966	0.00152492	0.0224382	1
Gm16039	predicted gene 16039	6	1.0327	5.37837	0.00152579	0.0224382	1
Hyi	hydroxypyruvate isomerase homolog (E. coli)	4	1.64754	3.36185	0.00152587	0.0224382	1
Vash1	vasohibin 1	12	-1.05544	5.91786	0.00153059	0.0224668	1
Sort1	sortilin 1	3	0.738163	7.67229	0.00153083	0.0224668	1
Agap2	ArfGAP with GTPase domain, ankyrin repeat and PH domain 2	10	-1.50024	5.3601	0.00154884	0.0226936	1
Csnk1e	casein kinase 1, epsilon	15	-0.753318	7.31689	0.00154934	0.0226936	1
Napepld	N-acyl phosphatidylethanolamine phospholipase D	5	1.18849	5.92777	0.00155819	0.0228008	1
Clic6	chloride intracellular channel 6	16	-2.5047	4.41629	0.00156109	0.0228208	1
Sec11c	SEC11 homolog C (S. cerevisiae)	18	0.868478	5.93192	0.00157417	0.0229893	1
O3far1	free fatty acid receptor 4	19	1.16616	5.61628	0.00157831	0.0230272	1
Ccdc148	coiled-coil domain containing 148	2	1.49845	3.51367	0.00158207	0.0230595	1
Gm10845	predicted gene 10845	14	-1.89579	8.00864	0.00161719	0.0235483	1
9230112J17Rik	RIKEN cDNA 9230112J17 gene	9	2.41932	-0.0996449	0.00162895	0.0236963	1
Oscp1	organic solute carrier partner 1	4	1.50806	5.09149	0.00163069	0.0236984	1
Rcn1	reticulocalbin 1	2	-1.2229	6.15883	0.00164312	0.0238558	1
Aurkaip1	aurora kinase A interacting protein 1	4	-0.933267	5.46664	0.00164478	0.0238566	1
Hipk3	homeodomain interacting protein kinase 3	2	0.834277	7.31759	0.00167452	0.0242642	1
Plekha6	pleckstrin homology domain containing, family A member 6	1	1.21103	5.78813	0.00168875	0.0244466	1
Ccdc33	coiled-coil domain containing 33	9	2.326	1.05254	0.00169495	0.0245124	1
Col24a1	collagen, type XXIV, alpha 1	3	2.50132	1.96413	0.00169943	0.0245534	1
Fzd10	frizzled homolog 10 (Drosophila)	5	-2.72589	1.38823	0.00170364	0.0245811	1
Csrp3	cysteine and glycine-rich protein 3	7	2.89761	0.637899	0.00170466	0.0245811	1
Fkbp3	FK506 binding protein 3	12	-0.808689	6.81003	0.0017093	0.0246241	1
Mpped1	metallophosphoesterase domain containing 1	15	-2.42783	3.68546	0.00171835	0.0247066	1
Best3	bestrophin 3	10	2.27718	2.87686	0.00171835	0.0247066	1
Mbtd1	mbt domain containing 1	11	-0.756113	6.59213	0.00172206	0.0247361	1
Osbpl3	oxysterol binding protein-like 3	6	0.928834	5.04542	0.00172765	0.0247924	1
Col9a2	collagen, type IX, alpha 2	4	2.32831	5.01734	0.00174977	0.0250857	1
Hmgb3	high mobility group box 3	X	-0.830752	7.69191	0.00175935	0.0251987	1
Epas1	endothelial PAS domain protein 1	17	1.69959	5.75905	0.00177099	0.025341	1
Dgka	diacylglycerol kinase, alpha	10	1.21385	4.3206	0.00177378	0.0253566	1
Gltpd1	glycolipid transfer protein domain containing 1	4	-1.35629	4.57058	0.00178416	0.0254804	1
Grk6	G protein-coupled receptor kinase 6	13	-0.843721	6.89991	0.00179783	0.025651	1
Homer3	homer homolog 3 (Drosophila)	8	-1.12476	4.86311	0.0018194	0.0259339	1
Boc	biregional cell adhesion molecule-related/down-regulated by oncogenes (Cdon) binding protein	16	-2.61648	3.40735	0.00182786	0.0260296	1
Eya1	eyes absent 1 homolog (Drosophila)	1	-3.69313	4.29933	0.00183927	0.0261669	1
Muc20	mucin 20	16	2.69275	1.90274	0.00184194	0.0261798	1
BC006779	NA	NA	1.18869	6.04768	0.00185051	0.0262766	1
Trpm2	transient receptor potential cation channel, subfamily M, member 2	10	-1.94413	3.94407	0.00185335	0.0262918	1
Kdm2b	lysine (K)-specific demethylase 2B	5	-0.956199	6.3461	0.00186305	0.0264041	1
Pck2	phosphoenolpyruvate carboxykinase 2 (mitochondrial)	14	0.813292	5.98934	0.0018769	0.0265245	1
Kctd12	potassium channel tetramerisation domain containing 12	14	1.23132	6.33152	0.00187654	0.0265245	1
Glt28d2	glycosyltransferase 28 domain containing 2	3	1.25239	4.18399	0.0018745	0.0265245	1
Pirt	phosphoinositide-interacting regulator of transient receptor potential channels	11	2.00048	3.92506	0.00188012	0.0265448	1
Mfsd2a	major facilitator superfamily domain containing 2A	4	-2.94938	4.51872	0.00188234	0.0265511	1
Egln3	EGL nine homolog 3 (C. elegans)	12	1.14623	6.45481	0.00188596	0.0265768	1
Hmgn3	high mobility group nucleosomal binding domain 3	9	0.928734	6.12524	0.00189807	0.0267222	1
Ndufa4	NADH dehydrogenase (ubiquinone) 1 alpha subcomplex, 4	6	-0.753745	7.10403	0.00190211	0.0267285	1
Znfx1	zinc finger, NFX1-type containing 1	2	0.986958	5.45795	0.00190173	0.0267285	1
Myo7b	myosin VIIB	18	-1.87995	1.88704	0.00190624	0.0267359	1
2810405F15Rik	RIKEN cDNA 2810405F15 gene	2	1.68214	2.27968	0.00190485	0.0267359	1
D630045J12Rik	RIKEN cDNA D630045J12 gene	6	-1.01485	5.11809	0.00191093	0.0267513	1
Naa10	N(alpha)-acetyltransferase 10, NatA catalytic subunit	X	-0.799936	6.41414	0.00191078	0.0267513	1
Wdpcp	WD repeat containing planar cell polarity effector	11	1.47855	3.40961	0.00191602	0.0267972	1
Mtmr12	myotubularin related protein 12	15	0.968234	5.42891	0.00191991	0.0268264	1
Cct5	chaperonin containing Tcp1, subunit 5 (epsilon)	15	-1.12809	9.86069	0.00192381	0.0268556	1
6330545A04Rik	REM2 and RAB-like small GTPase 1	4	-1.83857	3.11586	0.00193127	0.0269345	1
Pcdhac2	protocadherin alpha subfamily C, 2	18	-2.56691	1.09619	0.00193836	0.027008	1
Pef1	penta-EF hand domain containing 1	4	0.93601	7.18816	0.00194918	0.0271079	1
Chmp4c	charged multivesicular body protein 4C	3	2.02622	0.546351	0.00194739	0.0271079	1
Wasf3	WAS protein family, member 3	5	-1.06972	4.86097	0.00195638	0.0271827	1
Il1rn	interleukin 1 receptor antagonist	2	1.82433	5.02168	0.00196487	0.0272752	1
Anxa11	annexin A11	14	1.10317	6.82462	0.00197067	0.0273302	1
Sec24d	Sec24 related gene family, member D (S. cerevisiae)	3	1.12546	5.01859	0.00197716	0.0273946	1
2310007L24Rik	RIKEN cDNA 2310007L24 gene	11	2.15461	0.287314	0.00200085	0.027687	1
Hapln1	hyaluronan and proteoglycan link protein 1	13	2.24674	-0.0585073	0.00200199	0.027687	1
Slc6a13	solute carrier family 6 (neurotransmitter transporter, GABA), member 13	6	-2.80338	1.77114	0.00201136	0.0277659	1
Tppp	tubulin polymerization promoting protein	13	1.68916	2.23182	0.00201142	0.0277659	1
Ash2l	ash2 (absent, small, or homeotic)-like (Drosophila)	8	-0.969491	7.09042	0.00202688	0.0279533	1
Dcaf12l2	DDB1 and CUL4 associated factor 12-like 2	X	-3.58538	0.39332	0.00204244	0.0281417	1
Pno1	partner of NOB1 homolog (S. cerevisiae)	11	-0.890233	5.63009	0.00204794	0.0281654	1
Plscr1	phospholipid scramblase 1	9	1.80189	3.38982	0.00204665	0.0281654	1
Sned1	sushi, nidogen and EGF-like domains 1	1	-1.67462	2.4494	0.00205406	0.0282234	1
Ern1	endoplasmic reticulum (ER) to nucleus signalling 1	11	1.07241	4.97261	0.00205787	0.0282497	1
Pde5a	phosphodiesterase 5A, cGMP-specific	3	0.966836	5.38657	0.00206224	0.0282835	1
Ube2j2	ubiquitin-conjugating enzyme E2J 2	4	-1.32045	3.92904	0.00208236	0.0285331	1
Tmem144	transmembrane protein 144	3	-2.43628	0.769506	0.00208726	0.0285717	1
Ankrd24	ankyrin repeat domain 24	10	0.965295	6.2801	0.00208902	0.0285717	1
Rnaseh2b	ribonuclease H2, subunit B	14	-0.89115	6.06293	0.0020917	0.028582	1
Stim1	stromal interaction molecule 1	7	0.999599	5.77233	0.00210432	0.0287281	1
Hp	haptoglobin	8	1.41145	6.87582	0.00211736	0.0288796	1
Ralgapa2	Ral GTPase activating protein, alpha subunit 2 (catalytic)	2	0.974932	5.87803	0.00211937	0.0288806	1
Bmpr1b	bone morphogenetic protein receptor, type 1B	3	-2.56909	1.6804	0.00212713	0.0289068	1
Map4k2	mitogen-activated protein kinase kinase kinase kinase 2	19	1.05355	5.25243	0.00212633	0.0289068	1
Slc2a1	solute carrier family 2 (facilitated glucose transporter), member 1	4	1.17984	6.9641	0.00212615	0.0289068	1
P4ha2	procollagen-proline, 2-oxoglutarate 4-dioxygenase (proline 4-hydroxylase), alpha II polypeptide	11	1.22448	5.96915	0.00213386	0.0289717	1
Creb3l2	cAMP responsive element binding protein 3-like 2	6	1.93764	3.87563	0.00215539	0.0292374	1
Cpne8	copine VIII	15	-1.87144	6.64017	0.0021681	0.0292766	1
Crot	carnitine O-octanoyltransferase	5	-1.09414	5.36909	0.00216812	0.0292766	1
Caskin1	CASK interacting protein 1	17	-1.00632	5.34098	0.00216486	0.0292766	1
Ptplb	protein tyrosine phosphatase-like (proline instead of catalytic arginine), member b	16	0.886535	5.09571	0.00216358	0.0292766	1
Fbxw7	F-box and WD-40 domain protein 7	3	1.15063	5.4591	0.0021607	0.0292766	1
Msln	mesothelin	17	-3.17326	6.3214	0.00218814	0.02952	1
Pls3	plastin 3 (T-isoform)	X	0.871729	6.26075	0.00219512	0.0295874	1
Aff2	AF4/FMR2 family, member 2	X	2.44826	1.39556	0.0022102	0.0297636	1
Gm5431	predicted gene 5431	11	1.93718	2.42945	0.00221307	0.0297753	1
2510039O18Rik	RIKEN cDNA 2510039O18 gene	4	0.996753	7.73784	0.00222046	0.0298477	1
Palm	paralemmin	10	-0.861611	6.26574	0.00223253	0.0299829	1
Nfil3	nuclear factor, interleukin 3, regulated	13	1.48501	3.3956	0.00223476	0.0299857	1
Tmem108	transmembrane protein 108	9	-2.09462	3.21112	0.00224301	0.0300151	1
Bmp7	bone morphogenetic protein 7	2	-1.36393	4.69081	0.00224144	0.0300151	1
Acap3	ArfGAP with coiled-coil, ankyrin repeat and PH domains 3	4	-0.873031	5.88855	0.00223997	0.0300151	1
Galnt3	UDP-N-acetyl-alpha-D-galactosamine:polypeptide N-acetylgalactosaminyltransferase 3	2	0.99304	6.21728	0.00224667	0.0300371	1
Mark1	MAP/microtubule affinity-regulating kinase 1	1	-0.813155	6.02701	0.00226085	0.0301996	1
Ube2l6	ubiquitin-conjugating enzyme E2L 6	2	1.2298	5.76173	0.00226665	0.0302498	1
Gm684	predicted gene 684	9	-2.11594	4.8644	0.00226882	0.0302516	1
Slc46a3	solute carrier family 46, member 3	5	1.55601	2.83672	0.00227309	0.0302814	1
Pusl1	pseudouridylate synthase-like 1	4	-1.3908	3.87218	0.00228232	0.0303771	1
Muc5b	mucin 5, subtype B, tracheobronchial	7	2.1241	3.48786	0.00229416	0.0305074	1
Phox2a	paired-like homeobox 2a	7	-2.26476	3.63126	0.00230291	0.0305964	1
Tspan6	tetraspanin 6	X	-2.48844	3.43777	0.0023059	0.0306088	1
Prkd3	protein kinase D3	17	-0.827206	6.6597	0.00231116	0.0306512	1
Dmkn	dermokine	7	2.17075	2.3162	0.00232289	0.0307793	1
Id3	inhibitor of DNA binding 3	4	1.64658	6.12854	0.00234282	0.0310158	1
Ets1	E26 avian leukemia oncogene 1, 5' domain	9	0.873195	5.55771	0.00239068	0.0316213	1
Spint1	serine protease inhibitor, Kunitz type 1	2	0.842127	7.02316	0.00239525	0.0316535	1
H2-T10	histocompatibility 2, T region locus 10	17	1.54515	4.04884	0.00239749	0.031655	1
Dst	dystonin	1	0.890517	7.85215	0.00240042	0.0316655	1
Dcaf7	DDB1 and CUL4 associated factor 7	11	0.719173	7.92134	0.00243539	0.0320983	1
Traip	TRAF-interacting protein	9	-1.17864	4.88918	0.00243786	0.0321025	1
Coro2a	coronin, actin binding protein 2A	4	-0.844616	6.28275	0.0024421	0.0321298	1
Scx	scleraxis	15	-1.36438	4.7005	0.00244951	0.0321703	1
Kdm6a	lysine (K)-specific demethylase 6A	X	0.808003	6.32236	0.00244912	0.0321703	1
Ptger4	prostaglandin E receptor 4 (subtype EP4)	15	-1.97227	2.83968	0.00246029	0.0322703	1
2700081O15Rik	RIKEN cDNA 2700081O15 gene	19	-1.07024	5.89812	0.00246295	0.0322703	1
Tspan7	tetraspanin 7	X	0.717602	6.69992	0.00246363	0.0322703	1
Krt83	keratin 83	15	2.073	2.19703	0.00248484	0.0325195	1
Il13ra1	interleukin 13 receptor, alpha 1	X	1.2425	4.41433	0.00248746	0.0325252	1
Slmo1	slowmo homolog 1 (Drosophila)	18	-1.37449	4.06395	0.00249747	0.0325701	1
Prom2	prominin 2	2	-1.00022	7.05526	0.0024934	0.0325701	1
Ldlrap1	low density lipoprotein receptor adaptor protein 1	4	1.35591	4.60637	0.00249723	0.0325701	1
Ruvbl1	RuvB-like protein 1	6	-0.813381	6.30372	0.00250403	0.032627	1
Midn	midnolin	10	-0.718131	6.69981	0.00251375	0.0327249	1
Pdzd4	PDZ domain containing 4	X	-0.77605	6.48243	0.00252641	0.032861	1
Ifitm3	interferon induced transmembrane protein 3	7	0.996941	7.22971	0.0025312	0.0328821	1
Tnfrsf1b	tumor necrosis factor receptor superfamily, member 1b	4	1.30034	5.372	0.00253246	0.0328821	1
Fgfr1	fibroblast growth factor receptor 1	8	-0.894268	5.30589	0.00253797	0.032925	1
Has3	hyaluronan synthase 3	8	-1.55279	4.3718	0.00255601	0.0331301	1
Plk2	polo-like kinase 2	13	1.33277	4.20567	0.00256325	0.033195	1
2610528E23Rik	cms small ribosomal subunit 1	16	-1.00861	4.78217	0.00256831	0.0332316	1
D0H4S114	neuronal regeneration related protein	18	-1.16845	5.39504	0.00257879	0.0332731	1
Marcks	myristoylated alanine rich protein kinase C substrate	10	-0.753841	8.74464	0.00257535	0.0332731	1
Foxa2	forkhead box A2	2	0.885707	7.47374	0.00257649	0.0332731	1
Tub	tubby candidate gene	7	1.92134	3.65681	0.00258047	0.0332731	1
6430573F11Rik	RIKEN cDNA 6430573F11 gene	8	-2.68051	2.93414	0.00260436	0.033552	1
D830031N03Rik	RIKEN cDNA D830031N03 gene	4	-1.63083	4.79205	0.00261582	0.0336705	1
Actn2	actinin alpha 2	13	1.9867	1.82303	0.00262181	0.0337183	1
Gm2694	predicted gene 2694	8	-1.2655	4.0917	0.00262515	0.0337274	1
Sox4	SRY-box containing gene 4	13	-1.23982	6.42293	0.00262705	0.0337274	1
Rnf44	ring finger protein 44	13	-0.740239	7.32357	0.00263085	0.0337314	1
Srrm1	serine/arginine repetitive matrix 1	4	0.763813	8.63148	0.0026319	0.0337314	1
Mgmt	O-6-methylguanine-DNA methyltransferase	7	2.27462	1.23006	0.00264665	0.0338913	1
Pde8b	phosphodiesterase 8B	13	0.723899	6.25983	0.00265863	0.0339987	1
P2rx1	purinergic receptor P2X, ligand-gated ion channel, 1	11	2.2535	0.667645	0.00265961	0.0339987	1
Magi2	membrane associated guanylate kinase, WW and PDZ domain containing 2	5	1.34565	4.39105	0.00268939	0.0343498	1
Gucy1b2	guanylate cyclase 1, soluble, beta 2	14	-2.58032	0.970265	0.00271975	0.034678	1
Ifit2	interferon-induced protein with tetratricopeptide repeats 2	19	0.928596	5.18425	0.00271777	0.034678	1
Fgfrl1	fibroblast growth factor receptor-like 1	5	-1.82319	3.63167	0.0027258	0.0346957	1
Tgfbr1	transforming growth factor, beta receptor I	4	-0.783883	6.96326	0.00272529	0.0346957	1
Gpat2	glycerol-3-phosphate acyltransferase 2, mitochondrial	2	-2.66791	2.54791	0.00272871	0.0347029	1
Imp3	IMP3, U3 small nucleolar ribonucleoprotein, homolog (yeast)	9	-0.749115	6.33366	0.00275669	0.0350289	1
Anpep	alanyl (membrane) aminopeptidase	7	-0.990013	5.87723	0.00276019	0.035038	1
D4Wsu53e	DNA segment, Chr 4, Wayne State University 53, expressed	4	1.19285	9.12757	0.00276212	0.035038	1
Pnck	pregnancy upregulated non-ubiquitously expressed CaM kinase	X	-1.39752	4.06467	0.00276916	0.0350972	1
Prkce	protein kinase C, epsilon	17	1.31736	4.88881	0.00278572	0.0352771	1
Itpa	inosine triphosphatase (nucleoside triphosphate pyrophosphatase)	2	-0.717239	6.59751	0.00279071	0.0352802	1
Arid3a	AT rich interactive domain 3A (BRIGHT-like)	10	1.37834	3.29488	0.00278881	0.0352802	1
Cxcl13	chemokine (C-X-C motif) ligand 13	5	1.7427	5.82783	0.00280116	0.0353822	1
Polr2h	polymerase (RNA) II (DNA directed) polypeptide H	16	-0.971523	4.88887	0.00280421	0.0353906	1
Nr4a2	nuclear receptor subfamily 4, group A, member 2	2	-1.49957	3.59937	0.00281011	0.035405	1
Zc3hav1	zinc finger CCCH type, antiviral 1	6	0.881595	5.66608	0.00280993	0.035405	1
Rps6ka6	ribosomal protein S6 kinase polypeptide 6	X	-1.91456	4.98983	0.00282983	0.0356233	1
Me3	malic enzyme 3, NADP(+)-dependent, mitochondrial	7	1.35541	3.60145	0.0028581	0.0359487	1
Hspb1	heat shock protein 1	5	1.6494	4.3736	0.00286168	0.0359633	1
Sertad4	SERTA domain containing 4	1	-1.34508	6.39297	0.00288704	0.0362208	1
Rhebl1	Ras homolog enriched in brain like 1	15	-1.16863	4.69639	0.00288526	0.0362208	1
Usf1	upstream transcription factor 1	1	-0.743531	6.56334	0.00289232	0.0362564	1
Usp53	ubiquitin specific peptidase 53	3	0.91931	5.03797	0.00289922	0.0363124	1
Eif4a1	eukaryotic translation initiation factor 4A1	11	-0.721398	10.0573	0.00290882	0.0364019	1
Klhl17	kelch-like 17	4	-0.970553	5.60044	0.00292622	0.0365888	1
Abat	4-aminobutyrate aminotransferase	16	1.73925	3.49317	0.00293963	0.0367256	1
Cdkn2c	cyclin-dependent kinase inhibitor 2C (p18, inhibits CDK4)	4	0.95093	6.51118	0.00295275	0.0368586	1
Ltbp4	latent transforming growth factor beta binding protein 4	7	0.924605	5.38747	0.00295673	0.0368773	1
Nr2f1	nuclear receptor subfamily 2, group F, member 1	13	-3.88686	1.49047	0.00297278	0.0370464	1
Shmt2	serine hydroxymethyltransferase 2 (mitochondrial)	10	-1.08585	7.10882	0.00301071	0.0374275	1
Ica1l	islet cell autoantigen 1-like	1	0.771353	5.57426	0.00301092	0.0374275	1
Plekhb2	pleckstrin homology domain containing, family B (evectins) member 2	1	0.883418	7.25303	0.0030092	0.0374275	1
Rab11fip1	RAB11 family interacting protein 1 (class I)	8	0.907789	5.2242	0.00301412	0.037436	1
Lbp	lipopolysaccharide binding protein	2	1.41338	4.75276	0.00301866	0.0374611	1
Per3	period circadian clock 3	4	1.45765	6.37399	0.00302849	0.0375518	1
Sec14l2	SEC14-like 2 (S. cerevisiae)	11	-1.57949	3.23989	0.00303506	0.0375706	1
Tppp3	tubulin polymerization-promoting protein family member 3	8	1.15069	4.80248	0.00303273	0.0375706	1
Mthfd2l	methylenetetrahydrofolate dehydrogenase (NADP+ dependent) 2-like	5	-1.76313	3.3732	0.00305645	0.0377724	1
Zbp1	Z-DNA binding protein 1	2	1.83746	4.80916	0.00305513	0.0377724	1
Cited1	Cbp/p300-interacting transactivator with Glu/Asp-rich carboxy-terminal domain 1	X	1.73754	4.04597	0.00305904	0.0377731	1
2900026A02Rik	RIKEN cDNA 2900026A02 gene	5	-0.824849	6.42604	0.00307739	0.0379681	1
Plin3	perilipin 3	17	1.20995	4.2891	0.00310072	0.0382242	1
Efs	embryonal Fyn-associated substrate	14	-0.943591	6.81769	0.00311281	0.0383415	1
Lhfpl5	lipoma HMGIC fusion partner-like 5	17	1.43046	3.92729	0.00312267	0.038431	1
Osbpl5	oxysterol binding protein-like 5	7	1.22796	4.07829	0.00313262	0.0385117	1
C3	complement component 3	17	1.46271	6.2309	0.00313441	0.0385117	1
Cidea	cell death-inducing DNA fragmentation factor, alpha subunit-like effector A	18	1.91395	0.431638	0.00313956	0.0385433	1
Gm19757	predicted gene, 19757	6	-1.94603	5.65541	0.00318432	0.0390605	1
B4galnt4	beta-1,4-N-acetyl-galactosaminyl transferase 4	7	-0.980055	6.1726	0.00319123	0.0391129	1
Hes6	hairy and enhancer of split 6	1	-1.0226	8.78321	0.00319502	0.0391272	1
Rnf122	ring finger protein 122	8	-1.24388	4.23547	0.00320025	0.0391338	1
Gpr88	G-protein coupled receptor 88	3	2.28625	0.299692	0.00320083	0.0391338	1
Dusp4	dual specificity phosphatase 4	8	-1.41119	5.54655	0.00320528	0.039156	1
Ift80	intraflagellar transport 80	3	0.804851	6.57384	0.00323405	0.0394427	1
Atp9a	ATPase, class II, type 9A	2	0.925045	7.49607	0.00323266	0.0394427	1
Rhbdf2	rhomboid 5 homolog 2 (Drosophila)	11	-1.1306	4.5622	0.00327932	0.039962	1
Trmt6	tRNA methyltransferase 6	2	-0.924629	5.78809	0.00328393	0.039982	1
Ptk7	PTK7 protein tyrosine kinase 7	17	-0.809215	5.55419	0.00328634	0.039982	1
Fam158a	ER membrane protein complex subunit 9	14	1.31621	4.9857	0.00329228	0.0400215	1
Efhc1	EF-hand domain (C-terminal) containing 1	1	1.56816	1.84137	0.0032991	0.0400716	1
Ftsj3	FtsJ homolog 3 (E. coli)	11	-0.833144	6.5462	0.00331617	0.0402461	1
Mapk6	mitogen-activated protein kinase 6	9	-0.677485	7.196	0.00335212	0.0406492	1
Bai1	brain-specific angiogenesis inhibitor 1	15	-1.06326	7.83717	0.00336545	0.0407776	1
Lsm4	LSM4 homolog, U6 small nuclear RNA associated (S. cerevisiae)	8	-0.826082	6.99775	0.00338479	0.0409786	1
B4galnt3	beta-1,4-N-acetyl-galactosaminyl transferase 3	6	-1.80985	2.17383	0.00339548	0.0410466	1
Panx1	pannexin 1	9	-0.9567	5.61861	0.00339593	0.0410466	1
Prepl	prolyl endopeptidase-like	17	0.833622	6.19633	0.00340894	0.0411704	1
Lpar2	lysophosphatidic acid receptor 2	8	-1.13149	4.8761	0.00342258	0.0413016	1
Scrn1	secernin 1	6	1.08056	4.81282	0.00342741	0.0413263	1
Scg5	secretogranin V	2	0.957801	6.75539	0.00344169	0.0414648	1
Rhox2f	reproductive homeobox 2F	X	-3.70026	0.0192218	0.0034525	0.0415614	1
Rgs16	regulator of G-protein signaling 16	1	1.41461	4.88438	0.00345958	0.0416129	1
Diexf	digestive organ expansion factor homolog (zebrafish)	1	-0.886424	5.24715	0.00347258	0.0416236	1
Timm23	translocase of inner mitochondrial membrane 23	14	-0.709408	7.00591	0.00347309	0.0416236	1
Klhl7	kelch-like 7	5	1.17703	6.98209	0.00347406	0.0416236	1
Ybx2	Y box protein 2	11	1.34171	4.44617	0.00347447	0.0416236	1
Rtp4	receptor transporter protein 4	16	1.78973	4.96673	0.00346756	0.0416236	1
Bhlhe40	basic helix-loop-helix family, member e40	6	1.14272	6.16074	0.00349356	0.0418186	1
Sgk3	serum/glucocorticoid regulated kinase 3	1	-1.65301	3.12511	0.00350038	0.0418666	1
Efemp1	epidermal growth factor-containing fibulin-like extracellular matrix protein 1	11	1.84483	2.23107	0.00350836	0.0419283	1
Dsc2	desmocollin 2	18	-0.864932	6.24367	0.00355369	0.0424018	1
Gpr56	G protein-coupled receptor 56	8	0.764317	7.46165	0.00355301	0.0424018	1
Casp9	caspase 9	4	0.821974	6.08654	0.00356942	0.0425554	1
Man2b2	mannosidase 2, alpha B2	5	0.97015	5.33343	0.00358341	0.0426879	1
Hexim1	hexamethylene bis-acetamide inducible 1	11	0.679217	6.35636	0.00359246	0.0427615	1
AI662270	expressed sequence AI662270	11	-1.67497	3.70271	0.00359555	0.042764	1
Tef	thyrotroph embryonic factor	15	0.951916	7.1642	0.00360282	0.0428163	1
Pbxip1	pre B cell leukemia transcription factor interacting protein 1	3	1.05799	4.96435	0.00363546	0.0431696	1
Mast4	microtubule associated serine/threonine kinase family member 4	13	0.737071	6.43468	0.00364767	0.0432756	1
2210404O07Rik	RIKEN cDNA 2210404O07 gene	10	2.01185	1.07203	0.0036502	0.0432756	1
Gabrp	gamma-aminobutyric acid (GABA) A receptor, pi	11	2.2198	2.63773	0.00366955	0.0434356	1
Luzp2	leucine zipper protein 2	7	3.3284	0.565499	0.0036677	0.0434356	1
Scn9a	sodium channel, voltage-gated, type IX, alpha	2	1.16245	6.00627	0.00367638	0.0434819	1
Cacng5	calcium channel, voltage-dependent, gamma subunit 5	11	-1.65012	3.55925	0.00368334	0.0435295	1
Kank4	KN motif and ankyrin repeat domains 4	4	2.112	0.27088	0.00369181	0.043595	1
Cdc42ep3	CDC42 effector protein (Rho GTPase binding) 3	17	-1.14648	4.28984	0.00371544	0.0438392	1
Phf1	PHD finger protein 1	17	0.913012	5.4414	0.00372009	0.0438593	1
Pdzd2	PDZ domain containing 2	15	1.31332	4.81587	0.00373954	0.0440189	1
Relb	avian reticuloendotheliosis viral (v-rel) oncogene related B	7	1.40772	3.5953	0.00373955	0.0440189	1
Mtss1	metastasis suppressor 1	15	0.803659	6.68634	0.00374614	0.0440616	1
Zcchc2	zinc finger, CCHC domain containing 2	1	0.837714	5.48908	0.00376584	0.0442583	1
Fbl	fibrillarin	7	-0.7821	7.15783	0.00377692	0.0443535	1
Rras2	related RAS viral (r-ras) oncogene homolog 2	7	0.795766	5.33555	0.00378175	0.0443751	1
Gcsh	glycine cleavage system protein H (aminomethyl carrier)	8	-1.15987	4.4563	0.00379695	0.0443783	1
Adamts10	a disintegrin-like and metallopeptidase (reprolysin type) with thrombospondin type 1 motif, 10	17	-0.954935	5.23967	0.00379215	0.0443783	1
Rasd1	RAS, dexamethasone-induced 1	11	1.06497	4.48919	0.00379646	0.0443783	1
Tcerg1l	transcription elongation regulator 1-like	7	1.25226	6.95869	0.00379246	0.0443783	1
D14Ertd668e	PHD finger protein 11D	14	1.96533	3.73004	0.00378631	0.0443783	1
Mpdu1	mannose-P-dolichol utilization defect 1	11	-0.987572	5.73998	0.0038081	0.0444497	1
Rerg	RAS-like, estrogen-regulated, growth-inhibitor	6	1.83302	1.05808	0.00380904	0.0444497	1
Mrgpre	MAS-related GPR, member E	7	1.38473	3.26598	0.00382361	0.0445848	1
S1pr1	sphingosine-1-phosphate receptor 1	3	1.594	3.99884	0.00382748	0.044595	1
Tgif2	TGFB-induced factor homeobox 2	2	-1.28851	3.77654	0.00385021	0.0447794	1
Dkc1	dyskeratosis congenita 1, dyskerin	X	-0.823798	6.05623	0.00385175	0.0447794	1
Dhx58	DEXH (Asp-Glu-X-His) box polypeptide 58	11	1.41651	4.23844	0.00385235	0.0447794	1
Cldn9	claudin 9	17	2.1621	2.78043	0.00385596	0.0447863	1
Palmd	palmdelphin	3	1.33457	6.41941	0.003868	0.0448912	1
Slc35f1	solute carrier family 35, member F1	10	-1.99649	3.77783	0.00391223	0.0453691	1
Mbtps2	membrane-bound transcription factor peptidase, site 2	X	-0.910928	5.04774	0.00393148	0.0455568	1
Celf3	CUGBP, Elav-like family member 3	3	0.746443	7.26114	0.00394197	0.0455717	1
Isoc2a	isochorismatase domain containing 2a	7	1.07831	4.18992	0.00394143	0.0455717	1
Spag8	sperm associated antigen 8	4	1.93998	0.61293	0.00393793	0.0455717	1
Micall1	microtubule associated monooxygenase, calponin and LIM domain containing -like 1	15	-0.864146	5.65534	0.00394888	0.0456162	1
Vwa5b2	von Willebrand factor A domain containing 5B2	16	1.16098	4.38492	0.00396789	0.0458001	1
Ttyh1	tweety homolog 1 (Drosophila)	7	-1.75477	2.61798	0.00399636	0.046093	1
Gale	galactose-4-epimerase, UDP	4	-1.17461	7.00663	0.00403015	0.0464467	1
Vat1	vesicle amine transport protein 1 homolog (T californica)	11	0.876343	6.21812	0.00403439	0.0464596	1
Cd109	CD109 antigen	9	1.77914	2.03934	0.00404681	0.0465665	1
Clip2	CAP-GLY domain containing linker protein 2	5	-0.813238	5.5321	0.00406779	0.0467436	1
Mtor	mechanistic target of rapamycin (serine/threonine kinase)	4	0.736666	6.80367	0.00406849	0.0467436	1
9030625A04Rik	laccase (multicopper oxidoreductase) domain containing 1	14	1.22643	3.54526	0.00407887	0.0467906	1
Pde8a	phosphodiesterase 8A	7	1.79283	3.57859	0.00407885	0.0467906	1
Lrrc4	leucine rich repeat containing 4	6	-1.5657	2.86322	0.004093	0.0469165	1
6820408C15Rik	RIKEN cDNA 6820408C15 gene	2	1.89774	0.619127	0.00410919	0.0470296	1
Cd19	CD19 antigen	7	2.76074	1.00541	0.0041091	0.0470296	1
Ivd	isovaleryl coenzyme A dehydrogenase	2	0.946256	5.35601	0.00413515	0.0472902	1
St3gal1	ST3 beta-galactoside alpha-2,3-sialyltransferase 1	15	-1.2428	5.14181	0.00415029	0.0474268	1
Accn2	acid-sensing (proton-gated) ion channel 1	15	-1.1179	4.26586	0.00416067	0.047509	1
Magi1	membrane associated guanylate kinase, WW and PDZ domain containing 1	6	-1.36469	5.51386	0.00417776	0.0476309	1
4632428C04Rik	RIKEN cDNA 4632428C04 gene	16	2.12079	0.791241	0.00417746	0.0476309	1
Adrb2	adrenergic receptor, beta 2	18	-1.73535	3.09966	0.00418926	0.0476889	1
Cntn3	contactin 3	6	2.16501	3.31343	0.00418842	0.0476889	1
Slc1a4	solute carrier family 1 (glutamate/neutral amino acid transporter), member 4	11	-0.769306	6.46416	0.00419694	0.0477398	1
Trf	transferrin	9	1.31848	6.5709	0.00420619	0.0478085	1
Cln3	ceroid lipofuscinosis, neuronal 3, juvenile (Batten, Spielmeyer-Vogt disease)	7	-0.91911	5.39148	0.00423687	0.0480432	1
Fkbp4	FK506 binding protein 4	6	-0.736452	8.61657	0.00424049	0.0480432	1
Mvp	major vault protein	7	0.997417	5.26494	0.00424196	0.0480432	1
Naga	N-acetyl galactosaminidase, alpha	15	1.04144	4.55078	0.00424114	0.0480432	1
Casp4	caspase 4, apoptosis-related cysteine peptidase	9	1.92524	1.56164	0.00424301	0.0480432	1
Fam189a2	family with sequence similarity 189, member A2	19	1.13149	5.54847	0.00427268	0.0483424	1
Lamc2	laminin, gamma 2	1	1.14068	5.67373	0.00428352	0.048414	1
Sp8	trans-acting transcription factor 8	12	2.82154	-0.315405	0.00428552	0.048414	1
Gga2	golgi associated, gamma adaptin ear containing, ARF binding protein 2	7	-0.787308	6.12845	0.00429943	0.0485343	1
Fam192a	family with sequence similarity 192, member A	8	-0.846962	6.18415	0.00430965	0.0486128	1
Ptchd1	patched domain containing 1	X	-2.6232	3.65961	0.00438199	0.0493538	1
Erbb3	v-erb-b2 erythroblastic leukemia viral oncogene homolog 3 (avian)	10	1.01812	4.34155	0.0043808	0.0493538	1
1500009L16Rik	RIKEN cDNA 1500009L16 gene	10	1.15891	4.35278	0.00439023	0.0494092	1
Itgb5	integrin beta 5	16	1.08728	5.66367	0.00442791	0.0497956	1
Gal	galanin	19	2.48135	0.527686	0.00443166	0.0498	1
Fosl2	fos-like antigen 2	5	1.09899	5.55271	0.00444087	0.0498658	1

## Sheet: Supplemental Table 4
Supplemental Table 4: EdgeR analysis showing differentially expressed genes in Rb/p53/TET-NFIB cell lines with doxycycline or 7 days post doxycycline removal
Symbol	description	chromosome	logFC	logCPM	PValue	FDR	sig
Myoc	myocilin	1	-6.28926	2.69672	4.84223e-20	6.63821e-16	1
Hamp2	hepcidin antimicrobial peptide 2	7	-8.0153	2.64872	1.73835e-19	1.19155e-15	1
A830018L16Rik	RIKEN cDNA A830018L16 gene	1	-4.54402	2.93396	1.42469e-13	6.51036e-10	1
Ppp1r1b	protein phosphatase 1, regulatory (inhibitor) subunit 1B	11	-2.6765	5.51654	1.1077e-11	3.79636e-08	1
Inhba	inhibin beta-A	13	2.81276	4.85662	1.81512e-10	4.9767e-07	1
Prl2c3	prolactin family 2, subfamily c, member 3	13	4.48588	3.02814	7.04537e-10	1.60975e-06	1
Obscn	obscurin, cytoskeletal calmodulin and titin-interacting RhoGEF	11	-2.17575	4.93375	1.62234e-09	3.17724e-06	1
Prl2c2	prolactin family 2, subfamily c, member 2	13	4.32446	2.78414	2.52921e-09	4.33412e-06	1
Gabrd	gamma-aminobutyric acid (GABA) A receptor, subunit delta	4	-3.20986	4.25394	3.2983e-09	5.02405e-06	1
Tmem132b	transmembrane protein 132B	5	-3.59873	4.42835	4.31921e-09	5.9212e-06	1
Epha5	Eph receptor A5	5	-3.50906	4.75696	4.79719e-09	5.97861e-06	1
Igsf11	immunoglobulin superfamily, member 11	16	2.80086	2.96701	5.51065e-09	6.29546e-06	1
Crh	corticotropin releasing hormone	3	-5.32634	5.56837	8.20274e-09	8.6501e-06	1
Cntn3	contactin 3	6	2.78356	4.63893	1.19989e-08	1.17495e-05	1
Crybb1	crystallin, beta B1	5	-3.8513	3.09501	1.59531e-08	1.45801e-05	1
Htr3a	5-hydroxytryptamine (serotonin) receptor 3A	9	-2.66038	5.9446	1.85296e-08	1.58764e-05	1
Fam38b	piezo-type mechanosensitive ion channel component 2	18	2.11381	4.93929	2.33681e-08	1.88444e-05	1
Necab2	N-terminal EF-hand calcium binding protein 2	8	-4.05365	3.49049	2.821e-08	2.14851e-05	1
Nfib	nuclear factor I/B	4	-2.73749	9.63204	3.81177e-08	2.75029e-05	1
Lrrc32	leucine rich repeat containing 32	7	2.91219	5.80245	4.19639e-08	2.87641e-05	1
F5	coagulation factor V	1	2.98973	3.7587	6.55022e-08	4.27604e-05	1
Mslnl	mesothelin-like	17	-3.33426	4.35	8.84265e-08	5.3207e-05	1
Grem1	gremlin 1	2	2.64126	4.96481	8.92669e-08	5.3207e-05	1
Aldoc	aldolase C, fructose-bisphosphate	11	-2.09352	5.60844	1.016e-07	5.67431e-05	1
Lamc2	laminin, gamma 2	1	1.73734	5.23345	1.03478e-07	5.67431e-05	1
Thrsp	thyroid hormone responsive	7	-1.89243	4.89498	1.29414e-07	6.46774e-05	1
Itgb3	integrin beta 3	11	2.16238	5.06729	1.22937e-07	6.46774e-05	1
Sytl2	synaptotagmin-like 2	7	3.01723	3.95265	1.32101e-07	6.46774e-05	1
Apbb1ip	amyloid beta (A4) precursor protein-binding, family B, member 1 interacting protein	2	3.94734	2.81003	1.59048e-07	7.51856e-05	1
Tnc	tenascin C	4	2.16875	7.47097	1.84128e-07	8.41403e-05	1
Eln	elastin	5	-2.29414	5.67288	2.20666e-07	9.75841e-05	1
Mfsd2a	major facilitator superfamily domain containing 2A	4	-2.30992	5.50767	2.49499e-07	0.000106887	1
Mmel1	membrane metallo-endopeptidase-like 1	4	-4.12213	0.227883	2.67231e-07	0.000111014	1
Ptprn	protein tyrosine phosphatase, receptor type, N	1	2.06126	6.60977	3.27924e-07	0.000132221	1
Lgi3	leucine-rich repeat LGI family, member 3	14	-2.00152	5.32114	4.34775e-07	0.000165565	1
Tpsab1	tryptase alpha/beta 1	17	3.70329	1.64507	4.29849e-07	0.000165565	1
Hrk	harakiri, BCL2 interacting protein (contains only BH3 domain)	5	-2.48032	4.40839	4.63086e-07	0.00017158	1
Sprr1a	small proline-rich protein 1A	3	2.259	7.07723	5.14327e-07	0.00018555	1
Rasgrf2	RAS protein-specific guanine nucleotide-releasing factor 2	13	2.44928	2.68732	6.44844e-07	0.000226671	1
Col5a2	collagen, type V, alpha 2	1	2.56234	8.40462	6.77592e-07	0.000232228	1
Pla2r1	phospholipase A2 receptor 1	2	3.24483	2.56397	7.96629e-07	0.000266366	1
Kcnf1	potassium voltage-gated channel, subfamily F, member 1	12	2.39299	3.12033	8.38969e-07	0.000273843	1
Selp	selectin, platelet	1	2.69326	2.52978	8.97775e-07	0.000286223	1
Rbfox3	RNA binding protein, fox-1 homolog (C. elegans) 3	11	-2.50355	4.32702	9.52472e-07	0.00029676	1
Plxna4	plexin A4	6	2.28277	3.81278	1.09098e-06	0.000332361	1
Ch25h	cholesterol 25-hydroxylase	19	3.58233	0.642825	1.1517e-06	0.000343231	1
Ttc7b	tetratricopeptide repeat domain 7B	12	2.63682	3.95825	1.24866e-06	0.000364211	1
Hs6st2	heparan sulfate 6-O-sulfotransferase 2	X	2.3617	4.63831	1.36778e-06	0.000390643	1
Cxcl12	chemokine (C-X-C motif) ligand 12	6	2.43491	8.73575	1.43915e-06	0.00040264	1
Tnfrsf11b	tumor necrosis factor receptor superfamily, member 11b (osteoprotegerin)	15	2.49726	4.54877	1.47884e-06	0.000405469	1
Itga5	integrin alpha 5 (fibronectin receptor alpha)	15	2.42614	7.37529	1.85548e-06	0.000498761	1
Ppp1r17	protein phosphatase 1, regulatory subunit 17	6	3.64203	3.73863	2.18044e-06	0.000574839	1
Mpped1	metallophosphoesterase domain containing 1	15	-3.04658	2.56375	2.34545e-06	0.000606675	1
Atf3	activating transcription factor 3	1	-1.54087	5.94841	2.40221e-06	0.000609851	1
B3gat1	beta-1,3-glucuronyltransferase 1 (glucuronosyltransferase P)	9	-1.8635	5.53892	2.45706e-06	0.000612434	1
Ankrd1	ankyrin repeat domain 1 (cardiac muscle)	19	2.20469	7.78347	2.65254e-06	0.000645818	1
Col24a1	collagen, type XXIV, alpha 1	3	3.02465	0.220175	2.68522e-06	0.000645818	1
Sftpc	surfactant associated protein C	14	-3.20585	4.63286	3.20876e-06	0.00075386	1
Pappa	pregnancy-associated plasma protein A	4	2.42704	2.80324	3.24442e-06	0.00075386	1
Msln	mesothelin	17	1.42415	5.87421	3.81232e-06	0.000871051	1
Nell2	NEL-like 2	15	3.10533	2.57833	4.23987e-06	0.000952859	1
Ptgs2	prostaglandin-endoperoxide synthase 2	1	2.36734	7.38346	4.44615e-06	0.000967497	1
Spp1	secreted phosphoprotein 1	5	2.43883	8.06003	4.41431e-06	0.000967497	1
Whrn	whirlin	4	2.81809	2.59456	5.13211e-06	0.00109931	1
Col9a2	collagen, type IX, alpha 2	4	1.80246	6.07017	5.21964e-06	0.00110086	1
Shisa9	shisa homolog 9 (Xenopus laevis)	16	-3.48923	1.85343	5.75145e-06	0.00119464	1
Slc16a10	solute carrier family 16 (monocarboxylic acid transporters), member 10	10	-1.68316	5.63975	6.01241e-06	0.00123021	1
Aldh1a3	aldehyde dehydrogenase family 1, subfamily A3	7	2.04689	3.86495	6.13908e-06	0.00123766	1
Cck	cholecystokinin	9	4.16629	4.17794	6.68851e-06	0.00132888	1
Srcin1	SRC kinase signaling inhibitor 1	11	-2.28833	4.753	7.63893e-06	0.00149603	1
Rapgefl1	Rap guanine nucleotide exchange factor (GEF)-like 1	11	-2.00134	4.72105	7.94527e-06	0.00153411	1
Akap2	A kinase (PRKA) anchor protein 2	4	2.11898	7.38727	8.09122e-06	0.00154059	1
Stx1a	syntaxin 1A (brain)	5	2.54652	3.57967	8.39473e-06	0.00155518	1
Siglecg	sialic acid binding Ig-like lectin G	7	3.57969	1.92715	8.34344e-06	0.00155518	1
Kcnab1	potassium voltage-gated channel, shaker-related subfamily, beta member 1	3	3.02442	4.01549	9.12221e-06	0.00166742	1
Klhl33	kelch-like 33	14	-2.82926	0.64057	9.5596e-06	0.00171117	1
Col1a2	collagen, type I, alpha 2	6	2.53636	9.8298	9.6112e-06	0.00171117	1
Lrrn1	leucine rich repeat protein 1, neuronal	6	-2.39965	5.99969	1.0756e-05	0.00189044	1
Gcnt4	glucosaminyl (N-acetyl) transferase 4, core 2 (beta-1,6-N-acetylglucosaminyltransferase)	13	2.98744	3.90536	1.23212e-05	0.00213812	1
Adam12	a disintegrin and metallopeptidase domain 12 (meltrin alpha)	7	1.71834	5.69419	1.33678e-05	0.00229074	1
Col8a1	collagen, type VIII, alpha 1	16	1.80592	7.23513	1.4399e-05	0.00236906	1
Rasgrp3	RAS, guanyl releasing protein 3	17	2.26926	4.27256	1.44838e-05	0.00236906	1
Serpine1	serine (or cysteine) peptidase inhibitor, clade E, member 1	5	2.36697	10.1003	1.45161e-05	0.00236906	1
Ivl	involucrin	3	3.38278	1.28991	1.45149e-05	0.00236906	1
Ano1	anoctamin 1, calcium activated chloride channel	7	1.45441	6.96736	1.50445e-05	0.00242641	1
Fgf10	fibroblast growth factor 10	13	2.82696	2.94873	1.66239e-05	0.00264996	1
Akap12	A kinase (PRKA) anchor protein (gravin) 12	10	1.58462	7.84826	1.68756e-05	0.00265916	1
Pcdh8	protocadherin 8	14	1.9376	4.04956	1.82297e-05	0.0028399	1
Tfap2c	transcription factor AP-2, gamma	2	-5.30304	3.07397	1.85242e-05	0.00285336	1
Rab3b	RAB3B, member RAS oncogene family	4	1.71578	5.66264	1.91044e-05	0.00291002	1
Gpr37l1	G protein-coupled receptor 37-like 1	1	-1.80423	4.75402	2.2025e-05	0.00328957	1
Syne1	spectrin repeat containing, nuclear envelope 1	10	1.58253	5.53511	2.20761e-05	0.00328957	1
Tub	tubby candidate gene	7	1.41146	4.67958	2.28454e-05	0.00336761	1
Tst	thiosulfate sulfurtransferase, mitochondrial	15	-1.41164	5.23232	2.32005e-05	0.00338357	1
Gldc	glycine decarboxylase	19	3.12332	1.84643	2.48029e-05	0.00356331	1
Pkd2l1	polycystic kidney disease 2-like 1	19	3.21122	5.51196	2.49528e-05	0.00356331	1
Clca4	chloride channel calcium activated 4	3	2.04531	5.20896	2.70578e-05	0.00382407	1
Trim55	tripartite motif-containing 55	3	-2.82584	1.49406	2.93654e-05	0.00410785	1
Plce1	phospholipase C, epsilon 1	19	-2.15729	4.31041	3.31945e-05	0.00450558	1
1110032F04Rik	RIKEN cDNA 1110032F04 gene	3	-2.07756	2.57118	3.26199e-05	0.00450558	1
Npr3	natriuretic peptide receptor 3	15	2.45813	5.21842	3.30752e-05	0.00450558	1
Mmp14	matrix metallopeptidase 14 (membrane-inserted)	14	1.94649	7.25756	3.55652e-05	0.00478003	1
Cnn1	calponin 1	9	2.14798	6.15879	3.61619e-05	0.00481305	1
Sema3a	sema domain, immunoglobulin domain (Ig), short basic domain, secreted, (semaphorin) 3A	5	1.91638	6.67805	3.79234e-05	0.00499896	1
Npy1r	neuropeptide Y receptor Y1	8	1.75268	5.45393	4.09493e-05	0.00522989	1
Ly75	lymphocyte antigen 75	2	1.87758	4.52476	4.12013e-05	0.00522989	1
Crim1	cysteine rich transmembrane BMP regulator 1 (chordin like)	17	1.93111	7.24286	4.08524e-05	0.00522989	1
Ajap1	adherens junction associated protein 1	4	2.47992	0.792005	4.08057e-05	0.00522989	1
Dlk1	delta-like 1 homolog (Drosophila)	12	2.76263	0.201406	4.19867e-05	0.0052807	1
Slc35f1	solute carrier family 35, member F1	10	-2.15843	3.12442	4.50474e-05	0.00556356	1
Gzme	granzyme E	14	2.94943	1.25346	4.48026e-05	0.00556356	1
Flnc	filamin C, gamma	6	1.91218	7.45725	4.72393e-05	0.00578217	1
Wisp1	WNT1 inducible signaling pathway protein 1	15	2.04087	5.93813	4.78006e-05	0.0057991	1
Cyp1b1	cytochrome P450, family 1, subfamily b, polypeptide 1	17	2.32299	8.26505	5.14007e-05	0.00612741	1
Cdkn2b	cyclin-dependent kinase inhibitor 2B (p15, inhibits CDK4)	4	2.33917	5.2337	5.10026e-05	0.00612741	1
Tmtc4	transmembrane and tetratricopeptide repeat containing 4	14	-1.2036	6.49664	5.35424e-05	0.0063277	1
Ntsr2	neurotensin receptor 2	12	-2.59031	2.85961	5.57455e-05	0.0064764	1
Arhgef5	Rho guanine nucleotide exchange factor (GEF) 5	6	2.16957	5.39898	5.55874e-05	0.0064764	1
Car8	carbonic anhydrase 8	4	1.90437	3.83981	5.6481e-05	0.00650671	1
Gpr126	G protein-coupled receptor 126	10	2.13215	6.73772	5.77498e-05	0.00659744	1
Kctd12	potassium channel tetramerisation domain containing 12	14	1.17171	6.7865	5.85486e-05	0.00663341	1
Lrp2	low density lipoprotein receptor-related protein 2	2	1.75448	5.60687	5.95318e-05	0.00668952	1
Stmn2	stathmin-like 2	3	2.69549	0.431994	6.28904e-05	0.00700946	1
Pm20d2	peptidase M20 domain containing 2	4	-2.05766	1.50866	6.70251e-05	0.00735078	1
Mmd	monocyte to macrophage differentiation-associated	11	1.89577	6.61445	6.67273e-05	0.00735078	1
Pmaip1	phorbol-12-myristate-13-acetate-induced protein 1	18	1.84298	4.29899	6.7919e-05	0.00738969	1
Jub	ajuba LIM protein	14	2.02671	5.5939	6.87995e-05	0.00742655	1
Sord	sorbitol dehydrogenase	2	-1.17768	7.45012	7.24021e-05	0.00775438	1
Igfbp7	insulin-like growth factor binding protein 7	5	2.3332	9.21251	7.30461e-05	0.0077627	1
Avpr1a	arginine vasopressin receptor 1A	10	2.6342	3.33754	7.41835e-05	0.00782293	1
Tmem54	transmembrane protein 54	4	-1.12187	6.42011	7.78977e-05	0.00812637	1
Lif	leukemia inhibitory factor	11	2.17324	4.17859	7.82465e-05	0.00812637	1
Igsf10	immunoglobulin superfamily, member 10	3	2.40111	1.92626	7.95385e-05	0.00819845	1
Cldn8	claudin 8	16	-2.0895	2.67448	8.02911e-05	0.00821426	1
Gpr30	G protein-coupled estrogen receptor 1	5	-1.8912	4.01286	8.1278e-05	0.00825363	1
Filip1l	filamin A interacting protein 1-like	16	1.59192	5.97796	8.22578e-05	0.00829171	1
Lingo1	leucine rich repeat and Ig domain containing 1	9	-1.86856	3.82367	8.28813e-05	0.00829357	1
Prom2	prominin 2	2	-1.30706	6.84352	9.14379e-05	0.0090835	1
Plin2	perilipin 2	4	1.93445	6.62585	9.54846e-05	0.00941726	1
Trp53inp1	transformation related protein 53 inducible nuclear protein 1	4	-1.11154	6.39125	0.000101555	0.00973575	1
Fzd7	frizzled homolog 7 (Drosophila)	1	1.89697	5.50126	0.000100924	0.00973575	1
Col12a1	collagen, type XII, alpha 1	9	2.01405	7.39588	0.000100759	0.00973575	1
Myl9	myosin, light polypeptide 9, regulatory	2	2.15491	6.40305	0.000100195	0.00973575	1
Cd200	CD200 antigen	16	1.79967	5.018	0.000103781	0.00988013	1
Ddah1	dimethylarginine dimethylaminohydrolase 1	3	1.95594	5.88598	0.000107209	0.0100667	1
Ccnd2	cyclin D2	6	2.43462	7.50031	0.000106663	0.0100667	1
D630039A03Rik	RIKEN cDNA D630039A03 gene	4	-2.25039	3.13275	0.000109769	0.0102369	1
Gm3893	predicted gene 3893	4	-3.96046	4.26374	0.000113743	0.0104651	1
Fbln2	fibulin 2	6	2.12743	10.1911	0.000113219	0.0104651	1
Cdh10	cadherin 10	15	2.71922	-0.135268	0.000116322	0.0106311	1
Lims2	LIM and senescent cell antigen like domains 2	18	2.56732	2.71203	0.000118035	0.0107162	1
Crispld2	cysteine-rich secretory protein LCCL domain containing 2	8	-2.58672	2.67054	0.000121568	0.0109436	1
Arrdc2	arrestin domain containing 2	8	-1.83964	4.33141	0.000122935	0.0109436	1
Epha2	Eph receptor A2	4	1.58606	7.56132	0.000122563	0.0109436	1
Ptprb	protein tyrosine phosphatase, receptor type, B	10	2.19194	4.26286	0.000125984	0.0111427	1
Nxph3	neurexophilin 3	11	2.23453	1.88723	0.000127449	0.0112	1
Vgll3	vestigial like 3 (Drosophila)	16	2.1409	5.28123	0.000137408	0.0119223	1
Nipal1	NIPA-like domain containing 1	5	2.63117	1.41359	0.000136777	0.0119223	1
S1pr1	sphingosine-1-phosphate receptor 1	3	2.24037	2.27122	0.000139789	0.0120526	1
Notum	notum pectinacetylesterase homolog (Drosophila)	11	1.85548	3.6364	0.000141083	0.0120882	1
Gcnt3	glucosaminyl (N-acetyl) transferase 3, mucin type	9	3.0041	1.50967	0.000142506	0.0121343	1
Gxylt2	glucoside xylosyltransferase 2	6	1.72947	4.43981	0.000145547	0.0122411	1
Wfikkn2	WAP, follistatin/kazal, immunoglobulin, kunitz and netrin domain containing 2	11	1.93775	2.64437	0.000145303	0.0122411	1
Edn1	endothelin 1	13	2.07419	4.82905	0.000146579	0.0122527	1
Fzd5	frizzled homolog 5 (Drosophila)	1	1.38903	5.35639	0.000148458	0.0122603	1
Fam129a	family with sequence similarity 129, member A	1	1.71678	5.87522	0.000148083	0.0122603	1
Tnfrsf21	tumor necrosis factor receptor superfamily, member 21	17	1.11849	5.79564	0.000154017	0.0125446	1
Shisa6	shisa homolog 6 (Xenopus laevis)	11	1.75378	4.10862	0.000154645	0.0125446	1
Phldb2	pleckstrin homology-like domain, family B, member 2	16	1.78771	7.60504	0.000153047	0.0125446	1
6330416G13Rik	RIKEN cDNA 6330416G13 gene	4	2.03866	2.33514	0.000161371	0.0130131	1
Rps6ka1	ribosomal protein S6 kinase polypeptide 1	4	-1.2975	6.65332	0.000164848	0.0132158	1
Dlc1	deleted in liver cancer 1	8	1.91435	5.81435	0.000166341	0.0132579	1
Anxa8	annexin A8	14	1.89885	3.95396	0.00016876	0.013373	1
Mmp10	matrix metallopeptidase 10	9	3.04423	0.344941	0.000170927	0.0134669	1
2310040G24Rik	RIKEN cDNA 2310040G24 gene	6	-2.32668	3.96828	0.000174349	0.013658	1
4833424O15Rik	RIKEN cDNA 4833424O15 gene	3	2.07368	1.47189	0.000175514	0.0136712	1
Pcdh7	protocadherin 7	5	1.75576	4.67013	0.000176973	0.0137069	1
Srgap1	SLIT-ROBO Rho GTPase activating protein 1	10	1.56559	4.70624	0.000181075	0.0139458	1
Aldh1a1	aldehyde dehydrogenase family 1, subfamily A1	19	2.10277	8.09018	0.000186775	0.0143044	1
Slit1	slit homolog 1 (Drosophila)	19	-2.0291	5.44407	0.000192605	0.014669	1
Wwc2	WW, C2 and coiled-coil domain containing 2	8	1.85772	6.28417	0.000193959	0.0146906	1
Fosl2	fos-like antigen 2	5	1.15898	6.72345	0.000197384	0.0147711	1
Nid1	nidogen 1	13	1.9086	8.50646	0.000198255	0.0147711	1
Galnt6	UDP-N-acetyl-alpha-D-galactosamine:polypeptide N-acetylgalactosaminyltransferase 6	15	2.13669	2.41448	0.000197301	0.0147711	1
Hpcal4	hippocalcin-like 4	4	1.92552	2.58763	0.000202155	0.0149803	1
Scg2	secretogranin II	1	2.34426	5.74051	0.000207811	0.0153165	1
Slc18a1	solute carrier family 18 (vesicular monoamine), member 1	8	1.45667	5.11688	0.00020965	0.0153695	1
Plcg2	phospholipase C, gamma 2	8	-1.61205	5.77907	0.000214763	0.0155885	1
Nid2	nidogen 2	14	2.29411	4.52164	0.000214912	0.0155885	1
Fabp4	fatty acid binding protein 4, adipocyte	3	2.64237	3.20973	0.000216781	0.0156413	1
Dcc	deleted in colorectal carcinoma	18	2.22372	1.79051	0.000221923	0.0159285	1
Thbs4	thrombospondin 4	13	1.82947	3.23828	0.000224007	0.0159943	1
Fosb	FBJ osteosarcoma oncogene B	7	-2.70617	7.38106	0.000227787	0.0161799	1
Plaur	plasminogen activator, urokinase receptor	7	1.97689	5.8118	0.000233967	0.0164914	1
Ccdc80	coiled-coil domain containing 80	16	2.11017	6.12002	0.000234577	0.0164914	1
Itpripl2	inositol 1,4,5-triphosphate receptor interacting protein-like 2	7	1.70176	7.17484	0.000238114	0.0166546	1
Col7a1	collagen, type VII, alpha 1	9	1.76223	4.25133	0.000239904	0.016667	1
Lamb2	laminin, beta 2	9	1.82541	7.45724	0.000241122	0.016667	1
Pde11a	phosphodiesterase 11A	2	2.61843	1.64977	0.000241938	0.016667	1
Gch1	GTP cyclohydrolase 1	14	0.995755	5.88414	0.000243272	0.016675	1
Kcnma1	potassium large conductance calcium-activated channel, subfamily M, alpha member 1	14	-2.13711	1.51763	0.000255821	0.017448	1
Abcg2	ATP-binding cassette, sub-family G (WHITE), member 2	6	2.11356	3.97072	0.000268405	0.0181259	1
Fat3	FAT tumor suppressor homolog 3 (Drosophila)	9	2.62216	2.17496	0.00026715	0.0181259	1
Plekho2	pleckstrin homology domain containing, family O member 2	9	1.72055	5.73823	0.000270362	0.0181686	1
Sh3rf2	SH3 domain containing ring finger 2	18	2.35487	0.89179	0.000272398	0.0182161	1
Pcsk2	proprotein convertase subtilisin/kexin type 2	2	1.45039	5.30287	0.000285373	0.0189912	1
Slc4a4	solute carrier family 4 (anion exchanger), member 4	5	1.86837	5.19138	0.000287798	0.01906	1
Itpr3	inositol 1,4,5-triphosphate receptor 3	17	1.42304	6.50202	0.000300621	0.0196248	1
Vcan	versican	13	1.81798	5.12576	0.000297965	0.0196248	1
Irak3	interleukin-1 receptor-associated kinase 3	10	1.96544	2.13764	0.000299504	0.0196248	1
Plxna1	plexin A1	6	1.30168	7.5937	0.000308642	0.0200529	1
Igf1r	insulin-like growth factor I receptor	7	1.12949	6.39395	0.000310253	0.0200625	1
Gdpd5	glycerophosphodiester phosphodiesterase domain containing 5	7	-1.21143	5.83194	0.000316369	0.0203172	1
Tesc	tescalcin	5	-1.06682	5.43285	0.000318638	0.0203172	1
Akap5	A kinase (PRKA) anchor protein 5	12	1.14771	4.85545	0.000318038	0.0203172	1
Vwa5b1	von Willebrand factor A domain containing 5B1	4	2.22345	2.42628	0.000320732	0.0203561	1
Dmbx1	diencephalon/mesencephalon homeobox 1	4	-2.81399	3.99731	0.000330448	0.0206855	1
Ntrk2	neurotrophic tyrosine kinase, receptor, type 2	13	2.03354	2.51943	0.000329263	0.0206855	1
Hs3st3a1	heparan sulfate (glucosamine) 3-O-sulfotransferase 3A1	11	2.49568	0.699833	0.000330163	0.0206855	1
Caln1	calneuron 1	5	1.73093	3.00733	0.000332459	0.0207168	1
Sprr2k	small proline-rich protein 2K	3	2.52681	0.982873	0.000336803	0.0208924	1
Gnai1	guanine nucleotide binding protein (G protein), alpha inhibiting 1	5	1.65634	4.95314	0.000339656	0.0209745	1
Mrc1	mannose receptor, C type 1	2	2.23996	0.188878	0.000343065	0.0210901	1
Axl	AXL receptor tyrosine kinase	7	1.92775	8.28671	0.000347037	0.0211163	1
Oaf	OAF homolog (Drosophila)	9	2.21536	5.02878	0.000345834	0.0211163	1
Mmp13	matrix metallopeptidase 13	9	2.32373	2.0975	0.000348113	0.0211163	1
Mmp15	matrix metallopeptidase 15	8	-1.25714	5.86467	0.000350304	0.0211556	1
Kcnip2	Kv channel-interacting protein 2	19	2.19303	2.25348	0.000352631	0.0212027	1
Fgf21	fibroblast growth factor 21	7	-2.26915	2.47231	0.000358987	0.0212127	1
Hr	hairless	14	-1.78482	6.28968	0.00035725	0.0212127	1
Igfbp3	insulin-like growth factor binding protein 3	11	1.85803	4.37311	0.000358309	0.0212127	1
Gcnt1	glucosaminyl (N-acetyl) transferase 1, core 2	19	2.015	3.33966	0.000357821	0.0212127	1
Mfge8	milk fat globule-EGF factor 8 protein	7	1.85987	8.09884	0.000361835	0.0212368	1
Palm2	paralemmin 2	4	2.08135	3.38563	0.000362492	0.0212368	1
Lrrk1	leucine-rich repeat kinase 1	7	1.62171	6.03958	0.000373897	0.0217193	1
Fads3	fatty acid desaturase 3	19	1.78584	7.33071	0.000372599	0.0217193	1
Actg2	actin, gamma 2, smooth muscle, enteric	6	3.15208	2.35728	0.000378436	0.0218902	1
Serpinb9b	serine (or cysteine) peptidase inhibitor, clade B, member 9b	13	2.36845	4.06848	0.000382759	0.0220472	1
Palld	palladin, cytoskeletal associated protein	8	1.68094	6.25365	0.000385299	0.0221007	1
Unc5b	unc-5 homolog B (C. elegans)	10	1.64193	7.97077	0.000391289	0.0223508	1
Unc5d	unc-5 homolog D (C. elegans)	8	-2.59403	1.30561	0.000393244	0.0223692	1
Ppm1n	protein phosphatase, Mg2+/Mn2+ dependent, 1N (putative)	7	-2.26515	1.86521	0.000401848	0.0226705	1
Gsto1	glutathione S-transferase omega 1	19	1.95286	7.33809	0.000401512	0.0226705	1
Bmp8b	bone morphogenetic protein 8b	4	-1.29729	5.41054	0.000410613	0.0229605	1
Acot9	acyl-CoA thioesterase 9	X	1.56439	5.01804	0.000412714	0.0229605	1
Myof	myoferlin	19	1.84953	8.00151	0.000413688	0.0229605	1
Fam198b	family with sequence similarity 198, member B	3	1.98729	6.36448	0.000411876	0.0229605	1
Ndn	necdin	7	2.09592	5.40637	0.000430558	0.0238005	1
Serinc5	serine incorporator 5	13	-0.901468	6.41483	0.00044237	0.0242578	1
Rgs16	regulator of G-protein signaling 16	1	1.85996	4.51303	0.000442109	0.0242578	1
Irak2	interleukin-1 receptor-associated kinase 2	6	1.74167	4.44383	0.000447015	0.0244149	1
2900011O08Rik	RIKEN cDNA 2900011O08 gene	16	2.47926	2.93448	0.000458149	0.0249236	1
Rasl11b	RAS-like, family 11, member B	5	1.40501	4.13213	0.00046178	0.0250219	1
Ptgds	prostaglandin D2 synthase (brain)	2	-3.8003	2.96633	0.000484964	0.0260278	1
Zic2	zinc finger protein of the cerebellum 2	14	-1.94074	4.45718	0.000494111	0.0260278	1
Syt1	synaptotagmin I	10	1.10567	4.88056	0.000495885	0.0260278	1
Camk2n1	calcium/calmodulin-dependent protein kinase II inhibitor 1	4	1.40772	7.29038	0.000494836	0.0260278	1
Nptx2	neuronal pentraxin 2	5	1.4348	4.12838	0.000486393	0.0260278	1
Wwtr1	WW domain containing transcription regulator 1	3	1.9512	6.29485	0.000484093	0.0260278	1
Sulf1	sulfatase 1	1	2.01052	6.17003	0.000495257	0.0260278	1
Radil	Ras association and DIL domains	5	2.09953	4.01955	0.000497432	0.0260278	1
Plscr2	phospholipid scramblase 2	9	2.31488	4.16108	0.000488871	0.0260278	1
Itpk1	inositol 1,3,4-triphosphate 5/6 kinase	12	-0.976622	5.89751	0.000500337	0.0260803	1
Lama1	laminin, alpha 1	17	2.65393	0.359928	0.00050369	0.0261556	1
Resp18	regulated endocrine-specific protein 18	1	1.45631	4.37202	0.0005164	0.0267144	1
Gjb4	gap junction protein, beta 4	4	1.99694	2.92509	0.000522957	0.026952	1
Pik3r5	phosphoinositide-3-kinase, regulatory subunit 5, p101	11	1.8003	2.70151	0.000528133	0.0271167	1
Bdnf	brain derived neurotrophic factor	2	1.61235	5.35909	0.000533581	0.0272943	1
Gm14207	predicted gene 14207	2	-2.22661	0.838553	0.000538023	0.0274192	1
Tead2	TEA domain family member 2	7	1.26914	5.61622	0.000541868	0.0275129	1
Ccl9	chemokine (C-C motif) ligand 9	11	2.14441	2.25891	0.000547241	0.0276831	1
Tshz2	teashirt zinc finger family member 2	2	1.30514	5.28631	0.000549548	0.0276976	1
Sfrp2	secreted frizzled-related protein 2	3	-1.94845	4.90074	0.000552521	0.0277455	1
Rbpms2	RNA binding protein with multiple splicing 2	9	2.00902	2.92389	0.000580934	0.0290658	1
Rcn3	reticulocalbin 3, EF-hand calcium binding domain	7	1.83453	5.89567	0.000589446	0.0292419	1
Gfra1	glial cell line derived neurotrophic factor family receptor alpha 1	19	1.88032	3.69363	0.0005885	0.0292419	1
Sdpr	serum deprivation response	1	2.11199	6.30005	0.000590853	0.0292419	1
D3Bwg0562e	DNA segment, Chr 3, Brigham & Women's Genetics 0562 expressed	3	1.21845	4.70096	0.000595565	0.0293691	1
Flt4	FMS-like tyrosine kinase 4	11	1.7169	4.24393	0.00059907	0.029436	1
Epha8	Eph receptor A8	4	-2.95032	5.31473	0.000611763	0.0295305	1
Nt5e	5' nucleotidase, ecto	9	1.31985	4.54604	0.000606629	0.0295305	1
Prkcb	protein kinase C, beta	7	1.83588	3.74503	0.000605508	0.0295305	1
Tnfrsf23	tumor necrosis factor receptor superfamily, member 23	7	1.90502	4.59211	0.000611638	0.0295305	1
Wnt16	wingless-related MMTV integration site 16	6	2.06281	0.204002	0.000610585	0.0295305	1
Pla2g4a	phospholipase A2, group IVA (cytosolic, calcium-dependent)	1	2.03358	5.64492	0.000616345	0.0296473	1
Esyt3	extended synaptotagmin-like protein 3	9	-1.31965	5.14275	0.000622861	0.0297519	1
Zfhx4	zinc finger homeodomain 4	3	2.1298	3.45767	0.000622038	0.0297519	1
Cercam	cerebral endothelial cell adhesion molecule	2	1.95271	2.65153	0.000629932	0.0298913	1
Ephb4	Eph receptor B4	5	1.95912	5.53749	0.000630139	0.0298913	1
Gale	galactose-4-epimerase, UDP	4	-0.906255	7.29528	0.000637143	0.0301193	1
Iqsec3	IQ motif and Sec7 domain 3	6	1.57757	3.26901	0.000644753	0.0303743	1
Th	tyrosine hydroxylase	7	1.8133	1.15704	0.000651065	0.0305666	1
Fgf5	fibroblast growth factor 5	5	2.02864	3.58345	0.00065806	0.0307896	1
Col28a1	collagen, type XXVIII, alpha 1	6	2.09272	0.207938	0.000664805	0.0309993	1
Pde9a	phosphodiesterase 9A	17	-1.59342	4.19024	0.000669785	0.0310794	1
Tspan1	tetraspanin 1	4	-0.920123	6.71986	0.000671055	0.0310794	1
Ston1	stonin 1	17	1.59781	5.50765	0.000700991	0.0323565	1
Crlf1	cytokine receptor-like factor 1	8	2.08899	6.23802	0.000720035	0.0330132	1
Chrm2	cholinergic receptor, muscarinic 2, cardiac	6	2.57255	0.724875	0.000719631	0.0330132	1
Chmp4c	charged multivesicular body protein 4C	3	2.10173	1.32895	0.000735402	0.0336054	1
Hpgd	hydroxyprostaglandin dehydrogenase 15 (NAD)	8	1.82137	0.968063	0.000740104	0.0336815	1
Ephx2	epoxide hydrolase 2, cytoplasmic	14	2.49898	1.82428	0.00074198	0.0336815	1
Chst8	carbohydrate (N-acetylgalactosamine 4-0) sulfotransferase 8	7	-2.03698	0.289452	0.00075136	0.0338599	1
Plekha2	pleckstrin homology domain-containing, family A (phosphoinositide binding specific) member 2	8	1.78491	5.40474	0.00075579	0.0338599	1
Tgfb1i1	transforming growth factor beta 1 induced transcript 1	7	1.98906	5.95472	0.000754223	0.0338599	1
Tnfaip2	tumor necrosis factor, alpha-induced protein 2	12	2.51866	4.2731	0.000749616	0.0338599	1
Prkar1b	protein kinase, cAMP dependent regulatory, type I beta	5	1.64412	4.68381	0.000795316	0.0355146	1
Slco2a1	solute carrier organic anion transporter family, member 2a1	9	1.99622	6.61002	0.000799127	0.0355689	1
Kirrel3	kin of IRRE like 3 (Drosophila)	9	2.00646	2.24473	0.000815627	0.0361858	1
Ass1	argininosuccinate synthetase 1	2	1.52088	6.35015	0.000818486	0.0361956	1
Serpina9	serine (or cysteine) peptidase inhibitor, clade A (alpha-1 antiproteinase, antitrypsin), member 9	12	-2.47526	0.388117	0.000827491	0.0364761	1
Pirt	phosphoinositide-interacting regulator of transient receptor potential channels	11	1.63314	2.83441	0.000831952	0.0365552	1
Fgd3	FYVE, RhoGEF and PH domain containing 3	13	0.977589	5.57186	0.000837356	0.0366248	1
Ldb3	LIM domain binding 3	14	2.0982	2.66603	0.00083888	0.0366248	1
Cdc42ep1	CDC42 effector protein (Rho GTPase binding) 1	15	1.22935	5.97318	0.000854836	0.037203	1
Nrk	Nik related kinase	X	2.36571	-0.141198	0.000859759	0.0372989	1
Rtn1	reticulon 1	12	1.82908	4.15156	0.000868015	0.0375382	1
Gata3	GATA binding protein 3	2	2.23793	1.84485	0.000882745	0.0380552	1
Slc16a6	solute carrier family 16 (monocarboxylic acid transporters), member 6	11	-1.70095	5.16362	0.000888059	0.038115	1
Sorcs1	VPS10 domain receptor protein SORCS 1	19	2.92665	0.165079	0.000889692	0.038115	1
Gm5607	predicted gene 5607	8	1.39456	5.0179	0.000897855	0.0382959	1
Nrp1	neuropilin 1	8	1.6346	6.8703	0.000899502	0.0382959	1
Parvb	parvin, beta	15	1.08786	5.37827	0.000908182	0.0383087	1
Nr1d1	nuclear receptor subfamily 1, group D, member 1	11	1.31271	5.88162	0.000910953	0.0383087	1
Tubb2b	tubulin, beta 2B class IIB	13	1.72609	5.10498	0.000910982	0.0383087	1
Sv2b	synaptic vesicle glycoprotein 2 b	7	2.18253	2.19847	0.000907707	0.0383087	1
Robo1	roundabout homolog 1 (Drosophila)	16	0.970041	7.70647	0.000913914	0.0383145	1
Mia1	melanoma inhibitory activity	7	-1.98038	1.06039	0.000931128	0.0389172	1
Sat1	spermidine/spermine N1-acetyl transferase 1	X	1.28848	6.75463	0.000935204	0.0389687	1
1700029G01Rik	SH3 domain containing 21	4	1.44086	3.44913	0.000949941	0.0392251	1
Rin1	Ras and Rab interactor 1	19	1.48832	4.80305	0.000948602	0.0392251	1
Prickle1	prickle homolog 1 (Drosophila)	15	1.62036	2.38607	0.000949068	0.0392251	1
Kifc3	kinesin family member C3	8	1.85436	4.94186	0.000958369	0.0393362	1
Cela1	chymotrypsin-like elastase family, member 1	15	2.32231	1.00065	0.00095649	0.0393362	1
St6gal1	beta galactoside alpha 2,6 sialyltransferase 1	16	1.43299	5.55272	0.000966389	0.0394702	1
Pdgfb	platelet derived growth factor, B polypeptide	15	1.47468	4.60744	0.000967393	0.0394702	1
Liph	lipase, member H	16	1.96817	0.825557	0.000982748	0.0399777	1
AI646023	family with sequence similarity 211, member B	10	-1.31461	4.55373	0.0009888	0.0399866	1
Ddit4	DNA-damage-inducible transcript 4	10	-1.14475	6.44645	0.000986739	0.0399866	1
1500016L03Rik	RIKEN cDNA 1500016L03 gene	11	-1.85178	0.797143	0.000994555	0.040101	1
Tgm5	transglutaminase 5	2	-1.87681	2.3861	0.00100469	0.040391	1
Steap2	six transmembrane epithelial antigen of prostate 2	5	1.87526	5.32354	0.00102168	0.040954	1
Frem2	Fras1 related extracellular matrix protein 2	3	-1.73082	4.59134	0.00102488	0.0409622	1
Thbs1	thrombospondin 1	2	1.97752	10.8025	0.00102902	0.0410081	1
Vwc2	von Willebrand factor C domain containing 2	11	-2.19261	0.595643	0.00103466	0.0411134	1
St3gal1	ST3 beta-galactoside alpha-2,3-sialyltransferase 1	15	-0.923932	6.00007	0.00104907	0.0413663	1
Arap3	ArfGAP with RhoGAP domain, ankyrin repeat and PH domain 3	18	1.75105	0.548555	0.0010459	0.0413663	1
Fam115c	family with sequence similarity 115, member C	6	2.25075	3.84698	0.00105008	0.0413663	1
Col4a4	collagen, type IV, alpha 4	1	1.68272	3.91005	0.00106114	0.0415384	1
Adam19	a disintegrin and metallopeptidase domain 19 (meltrin beta)	11	1.80644	5.75938	0.00105968	0.0415384	1
Pdk4	pyruvate dehydrogenase kinase, isoenzyme 4	6	2.32984	4.91574	0.00106353	0.0415384	1
Pnmal2	PNMA-like 2	7	0.914519	5.83241	0.00108502	0.0422572	1
Acat1	acetyl-Coenzyme A acetyltransferase 1	9	-0.924448	7.84788	0.0010895	0.0423115	1
Vash2	vasohibin 2	1	-1.33625	5.10339	0.00109651	0.0424635	1
Itga2	integrin alpha 2	13	1.60855	3.19598	0.00111153	0.0426832	1
Fkbp10	FK506 binding protein 10	11	1.70122	6.53407	0.00111129	0.0426832	1
Umod	uromodulin	7	2.31639	2.40784	0.00110974	0.0426832	1
Pik3r6	phosphoinositide-3-kinase, regulatory subunit 6	11	2.69194	1.27881	0.00111609	0.0427387	1
Creb3l1	cAMP responsive element binding protein 3-like 1	2	1.80674	5.18542	0.00113008	0.0431538	1
Ntn4	netrin 4	10	0.822402	6.37775	0.00115763	0.0440833	1
Ptx3	pentraxin related gene	3	2.66774	3.07977	0.00117668	0.0446845	1
Ngf	nerve growth factor	3	1.90041	5.64203	0.00118707	0.0447074	1
Thbd	thrombomodulin	2	1.98525	4.82361	0.00118581	0.0447074	1
Papss2	3'-phosphoadenosine 5'-phosphosulfate synthase 2	19	2.0013	4.11389	0.00118142	0.0447074	1
Amotl2	angiomotin-like 2	9	1.52831	8.0415	0.00120057	0.0450919	1
Atp8a2	ATPase, aminophospholipid transporter-like, class I, type 8A, member 2	14	1.61013	3.55236	0.00123796	0.0463696	1
Aif1l	allograft inflammatory factor 1-like	2	-1.24038	6.53643	0.00124304	0.046433	1
Sh3bp5	SH3-domain binding protein 5 (BTK-associated)	14	1.81144	4.11233	0.00130579	0.0486442	1
St8sia2	ST8 alpha-N-acetyl-neuraminide alpha-2,8-sialyltransferase 2	7	1.95882	2.42364	0.00131358	0.0487017	1
F730016J06Rik	RIKEN cDNA F730016J06 gene	2	2.2302	0.508641	0.00131444	0.0487017	1
Gja1	gap junction protein, alpha 1	10	1.66171	6.73439	0.00133085	0.049177	1
Cdsn	corneodesmosin	17	2.22129	1.59149	0.00134155	0.0494389	1

## Sheet: Supplemental Table 5
SUPPLEMENTAL TABLE 5. EdgeR analysis of genes commonly differentialy expressed across three different comparisons
Symbol	description	logFC _LIV_ METS	logCPM_LIV_METS	Pvalue_LIV_METS	FDR_LIV_METS	logFC_DOX_cells	logCPM_DOX_cells	Pvalue_DOX_cells	FDR_DOX_cells	logFC_DOX_SCLC	logCPM_DOX_SCLC	Pvalue_DOX_SCLC	FDR_DOX_SCLC
1500016L03Rik	RIKEN cDNA 1500016L03 gene	-2.51126	3.0304	0.000183008	0.0052472	-1.85178	0.797143	0.000994555	0.040101	-5.24644	3.55883	1.32789e-10	2.63224e-08
2310040G24Rik	RIKEN cDNA 2310040G24 gene	-2.16867	4.26375	4.03852e-05	0.0015693	-2.32668	3.96828	0.000174349	0.013658	-2.3667	4.65923	3.11875e-09	4.06723e-07
A830018L16Rik	RIKEN cDNA A830018L16 gene	-6.10182	3.71641	8.94629e-17	1.12403e-13	-4.54402	2.93396	1.42469e-13	6.51036e-10	-4.05586	3.14522	9.65606e-06	0.000394386
AI646023	family with sequence similarity 211, member B	-1.45605	4.35997	0.00114542	0.0203171	-1.31461	4.55373	0.0009888	0.0399866	-2.07276	3.38537	0.00016006	0.00385675
Ajap1	adherens junction associated protein 1	-4.36065	5.71905	0.000796923	0.0157165	2.47992	0.792005	4.08057e-05	0.00522989	-2.66379	1.98114	0.000768879	0.0131239
Aldh1a3	aldehyde dehydrogenase family 1, subfamily A3	4.04279	4.12755	6.16245e-11	2.38234e-08	2.04689	3.86495	6.13908e-06	0.00123766	6.1608	4.59095	5.80702e-20	1.43888e-16
Arrdc2	arrestin domain containing 2	-1.77072	5.31193	0.00304977	0.0417582	-1.83964	4.33141	0.000122935	0.0109436	-3.2101	6.2808	5.22074e-09	6.25942e-07
Atp8a2	ATPase, aminophospholipid transporter-like, class I, type 8A, member 2	1.80291	4.62139	9.6821e-06	0.000522926	1.61013	3.55236	0.00123796	0.0463696	2.63099	4.13987	1.5029e-07	1.22767e-05
B3gat1	beta-1,3-glucuronyltransferase 1 (glucuronosyltransferase P)	-1.74716	6.45653	1.94414e-06	0.000144393	-1.8635	5.53892	2.45706e-06	0.000612434	-2.43089	6.3488	2.14055e-09	2.9196e-07
Car8	carbonic anhydrase 8	1.94592	6.02595	0.000976889	0.0181386	1.90437	3.83981	5.6481e-05	0.00650671	3.96789	7.47794	5.33485e-11	1.2202e-08
Chmp4c	charged multivesicular body protein 4C	2.32085	0.730837	5.01582e-06	0.000311208	2.10173	1.32895	0.000735402	0.0336054	2.02622	0.546351	0.00194739	0.0271079
Col8a1	collagen, type VIII, alpha 1	2.52732	8.81715	4.98986e-05	0.00184965	1.80592	7.23513	1.4399e-05	0.00236906	2.47781	8.69247	1.11101e-10	2.29408e-08
Col9a2	collagen, type IX, alpha 2	2.59502	4.75672	0.000108286	0.00345895	1.80246	6.07017	5.21964e-06	0.00110086	2.32831	5.01734	0.00174977	0.0250857
Crh	corticotropin releasing hormone	-6.48116	2.86846	0.000217245	0.00598058	-5.32634	5.56837	8.20274e-09	8.6501e-06	-7.67135	5.91621	1.60754e-13	1.0391e-10
Crybb1	crystallin, beta B1	-5.99308	2.44323	2.90208e-08	4.86163e-06	-3.8513	3.09501	1.59531e-08	1.45801e-05	-7.23329	2.4495	1.1793e-11	3.33896e-09
D3Bwg0562e	DNA segment, Chr 3, Brigham & Women's Genetics 0562 expressed	1.39012	4.84645	0.00116225	0.020543	1.21845	4.70096	0.000595565	0.0293691	1.85535	4.52305	4.26259e-06	0.000207777
Dmbx1	diencephalon/mesencephalon homeobox 1	-6.33085	4.95719	7.88291e-13	5.4023e-10	-2.81399	3.99731	0.000330448	0.0206855	-5.32323	3.97954	5.2581e-10	9.08979e-08
Epha5	Eph receptor A5	-4.84394	4.81425	1.96664e-09	4.70651e-07	-3.50906	4.75696	4.79719e-09	5.97861e-06	-3.57277	5.18493	2.69679e-16	5.01164e-13
Epha8	Eph receptor A8	-3.19128	5.09333	1.42202e-06	0.000117801	-2.95032	5.31473	0.000611763	0.0295305	-3.33097	4.9021	0.000196756	0.00453514
F730016J06Rik	RIKEN cDNA F730016J06 gene	2.57539	2.33764	0.00122173	0.0214187	2.2302	0.508641	0.00131444	0.0487017	4.06273	1.6863	1.01413e-07	8.86889e-06
Fam38b	piezo-type mechanosensitive ion channel component 2	4.56799	6.53621	4.36343e-12	2.34955e-09	2.11381	4.93929	2.33681e-08	1.88444e-05	4.48342	7.85388	6.00368e-10	1.02594e-07
Fgf5	fibroblast growth factor 5	3.27236	2.13889	0.00129263	0.0223236	2.02864	3.58345	0.00065806	0.0307896	3.98839	3.27159	3.04963e-05	0.00100753
Gabrd	gamma-aminobutyric acid (GABA) A receptor, subunit delta	-2.94204	4.46393	4.10621e-07	4.18306e-05	-3.20986	4.25394	3.2983e-09	5.02405e-06	-5.36065	5.44283	2.86008e-26	2.12604e-22
Gdpd5	glycerophosphodiester phosphodiesterase domain containing 5	-1.72446	5.79481	2.58348e-05	0.00111608	-1.21143	5.83194	0.000316369	0.0203172	-2.41777	5.26722	3.63743e-11	8.58376e-09
Gm3893	predicted gene 3893	-4.29752	4.58397	5.53988e-05	0.00200299	-3.96046	4.26374	0.000113743	0.0104651	-6.29559	5.52827	1.48127e-23	5.50552e-20
Gpr30	G protein-coupled estrogen receptor 1	-1.45961	4.82173	0.000307157	0.00766723	-1.8912	4.01286	8.1278e-05	0.00825363	-1.67466	4.77436	8.90521e-05	0.00241154
Hr	hairless	-1.69408	5.96725	2.65141e-05	0.00112924	-1.78482	6.28968	0.00035725	0.0212127	-1.79156	5.87255	2.00837e-05	0.000717751
Hrk	harakiri, BCL2 interacting protein (contains only BH3 domain)	-3.79408	4.85829	2.10886e-06	0.000154346	-2.48032	4.40839	4.63086e-07	0.00017158	-4.53606	4.14617	3.74035e-13	1.98599e-10
Hs6st2	heparan sulfate 6-O-sulfotransferase 2	-4.58713	4.5826	1.9103e-13	1.51016e-10	2.3617	4.63831	1.36778e-06	0.000390643	-3.32227	2.25193	0.000364162	0.0074266
Htr3a	5-hydroxytryptamine (serotonin) receptor 3A	-2.22706	6.40912	0.000507151	0.0112778	-2.66038	5.9446	1.85296e-08	1.58764e-05	-2.12247	6.0517	9.49942e-06	0.0003923
Kcnf1	potassium voltage-gated channel, subfamily F, member 1	3.35113	5.00868	1.49707e-12	9.40471e-10	2.39299	3.12033	8.38969e-07	0.000273843	2.87674	3.34674	2.86142e-06	0.000150853
Kcnip2	Kv channel-interacting protein 2	2.33269	2.47585	0.000816242	0.0160032	2.19303	2.25348	0.000352631	0.0212027	3.19692	3.18897	5.07274e-09	6.22469e-07
Klhl33	kelch-like 33	-2.18458	0.336111	0.000309926	0.00771081	-2.82926	0.64057	9.5596e-06	0.00171117	-3.72187	1.34967	0.00014991	0.00365142
Lgi3	leucine-rich repeat LGI family, member 3	-1.93336	6.3706	0.000275743	0.00721767	-2.00152	5.32114	4.34775e-07	0.000165565	-3.18606	5.97275	9.31662e-19	1.97872e-15
Lingo1	leucine rich repeat and Ig domain containing 1	-4.20762	5.27881	2.36574e-10	7.589e-08	-1.86856	3.82367	8.28813e-05	0.00829357	-3.87867	4.31814	4.26438e-12	1.37823e-09
Lrp2	low density lipoprotein receptor-related protein 2	-5.48248	3.63757	1.19731e-07	1.56973e-05	1.75448	5.60687	5.95318e-05	0.00668952	-3.20835	4.82295	1.79422e-06	9.84306e-05
Lrrn1	leucine rich repeat protein 1, neuronal	-3.80125	6.58832	6.03529e-10	1.65444e-07	-2.39965	5.99969	1.0756e-05	0.00189044	-2.47387	6.62783	9.7304e-16	1.44662e-12
Mia1	melanoma inhibitory activity	-2.17004	2.88724	0.00136453	0.023228	-1.98038	1.06039	0.000931128	0.0389172	-1.80805	1.85614	0.00119099	0.0187172
Mmel1	membrane metallo-endopeptidase-like 1	-4.1913	3.16453	2.14547e-06	0.000154771	-4.12213	0.227883	2.67231e-07	0.000111014	-6.97589	3.93991	7.58991e-14	5.93891e-11
Mpped1	metallophosphoesterase domain containing 1	-2.29864	4.17252	0.00119892	0.0210677	-3.04658	2.56375	2.34545e-06	0.000606675	-2.42783	3.68546	0.00171835	0.0247066
Msln	mesothelin	-3.26666	4.75456	0.000624659	0.0130482	1.42415	5.87421	3.81232e-06	0.000871051	-3.17326	6.3214	0.00218814	0.02952
Necab2	N-terminal EF-hand calcium binding protein 2	-5.86666	7.18404	8.27089e-18	1.38556e-14	-4.05365	3.49049	2.821e-08	2.14851e-05	-5.11258	7.335	3.19233e-13	1.8254e-10
Nfib	nuclear factor I/B	-2.82472	10.3108	3.23243e-17	4.43049e-14	-2.73749	9.63204	3.81177e-08	2.75029e-05	-3.12849	10.4985	5.37282e-20	1.43888e-16
Notum	notum pectinacetylesterase homolog (Drosophila)	2.88882	3.19816	1.5073e-05	0.000737842	1.85548	3.6364	0.000141083	0.0120882	4.25467	3.5499	1.81402e-09	2.52047e-07
Pde9a	phosphodiesterase 9A	-1.53635	5.21672	8.48352e-05	0.00290696	-1.59342	4.19024	0.000669785	0.0310794	-1.64565	5.13718	0.000125633	0.00318192
Plxna1	plexin A1	0.98533	6.55507	0.000598357	0.012677	1.30168	7.5937	0.000308642	0.0200529	1.28398	6.10287	5.0384e-07	3.45189e-05
Pm20d2	peptidase M20 domain containing 2	-2.18868	3.86918	1.66365e-05	0.000791257	-2.05766	1.50866	6.70251e-05	0.00735078	-2.11779	3.25441	0.000385261	0.00777162
Prkar1b	protein kinase, cAMP dependent regulatory, type I beta	1.5471	4.17363	0.00239662	0.0351155	1.64412	4.68381	0.000795316	0.0355146	1.84135	5.0191	2.49982e-05	0.000856333
Ptgds	prostaglandin D2 synthase (brain)	-2.69704	3.43748	1.64885e-05	0.000786697	-3.8003	2.96633	0.000484964	0.0260278	-2.89235	3.49289	9.48021e-08	8.38942e-06
Rbfox3	RNA binding protein, fox-1 homolog (C. elegans) 3	-3.25468	4.86883	4.58767e-09	1.00244e-06	-2.50355	4.32702	9.52472e-07	0.00029676	-4.27974	4.86857	4.43942e-12	1.40427e-09
Robo1	roundabout homolog 1 (Drosophila)	1.22906	8.22986	0.00294566	0.04067	0.970041	7.70647	0.000913914	0.0383145	2.48879	7.44864	1.4181e-15	1.64086e-12
Shisa9	shisa homolog 9 (Xenopus laevis)	-3.85791	2.11278	9.42903e-05	0.00315214	-3.48923	1.85343	5.75145e-06	0.00119464	-3.88035	2.03765	5.32863e-07	3.60094e-05
Slc16a6	solute carrier family 16 (monocarboxylic acid transporters), member 6	-1.18918	5.79277	0.00167703	0.0271585	-1.70095	5.16362	0.000888059	0.038115	-1.1122	5.70211	0.000172094	0.00410476
Slc18a1	solute carrier family 18 (vesicular monoamine), member 1	2.88015	4.06255	9.20175e-05	0.00309676	1.45667	5.11688	0.00020965	0.0153695	2.21103	6.39899	1.33619e-05	0.000515959
Slc35f1	solute carrier family 35, member F1	-3.84997	4.08328	2.32841e-06	0.000165592	-2.15843	3.12442	4.50474e-05	0.00556356	-1.99649	3.77783	0.00391223	0.0453691
Slit1	slit homolog 1 (Drosophila)	-2.27319	6.81465	7.49103e-06	0.000428206	-2.0291	5.44407	0.000192605	0.014669	-1.38482	5.72173	0.000342011	0.00704249
Srcin1	SRC kinase signaling inhibitor 1	-3.2704	6.13256	1.42201e-09	3.45801e-07	-2.28833	4.753	7.63893e-06	0.00149603	-3.49314	4.76002	4.14325e-13	2.12406e-10
Tesc	tescalcin	-1.35803	5.53186	0.000353949	0.00855206	-1.06682	5.43285	0.000318638	0.0203172	-2.40626	5.62612	6.09499e-07	4.0273e-05
Tfap2c	transcription factor AP-2, gamma	-7.37725	4.22106	6.06145e-06	0.000364098	-5.30304	3.07397	1.85242e-05	0.00285336	-6.86922	4.76483	1.28499e-07	1.08545e-05
Tmem132b	transmembrane protein 132B	-3.4869	3.93399	1.89509e-05	0.000882038	-3.59873	4.42835	4.31921e-09	5.9212e-06	-3.27673	3.63437	0.000579712	0.0107206
Umod	uromodulin	2.78306	2.81543	0.000103829	0.00338105	2.31639	2.40784	0.00110974	0.0426832	2.60346	2.41799	0.000619109	0.0112248
Unc5d	unc-5 homolog D (C. elegans)	-6.7569	3.3746	1.41152e-10	4.83669e-08	-2.59403	1.30561	0.000393244	0.0223692	-4.27439	2.44166	6.50133e-06	0.000298074
Vash2	vasohibin 2	-2.76444	5.48411	1.58001e-16	1.58812e-13	-1.33625	5.10339	0.00109651	0.0424635	-2.46321	5.60899	8.44986e-13	4.05239e-10
Vwc2	von Willebrand factor C domain containing 2	-6.01536	1.85617	6.28125e-08	9.21374e-06	-2.19261	0.595643	0.00103466	0.0411134	-3.62144	1.67738	1.31594e-05	0.000509481
Wnt16	wingless-related MMTV integration site 16	4.45421	1.87192	2.76609e-08	4.68589e-06	2.06281	0.204002	0.000610585	0.0295305	4.40422	2.03988	6.55071e-10	1.07021e-07
Zic2	zinc finger protein of the cerebellum 2	-6.88198	5.26269	2.49194e-05	0.00108902	-1.94074	4.45718	0.000494111	0.0260278	-9.34595	5.41101	7.07707e-10	1.13134e-07

## Sheet: Supplemental Table 6
Supplemental Table 6: RPKM expression values in SCLC liver metastases with high vs low Nfib expression
Transcript	NfibLo_livmet1	NfibLo_livmet2	NfibLo_livmet3	NfibLo_livmet4	NfibLo_livmet5	NfibLo_livmet6	NfibLo_livmet7	NfibHIGH_livmet1	NfibHIGH_livmet2	NfibHIGH_livmet3	NfibHIGH_livmet4	NfibHIGH_livmet5	NfibHIGH_livmet6	NfibHIGH_livmet7	NfibHIGH_livmet8
0610005C13Rik	8.86393	2.85808	15.3154	3.23701	8.40449	15.0504	5.41618	5.92027	0.232517	0.510864	0.204387	3.96587	0.768351	17.9496	4.7568
0610007C21Rik	45.8101	44.2882	81.0175	63.9469	109.483	55.7762	56.5304	84.3818	35.8111	62.7793	84.1871	73.0009	164.094	60.2759	47.8573
0610007L01Rik	25.097	28.1695	28.8695	29.1366	28.0995	28.5704	27.073	24.6286	26.8928	27.4086	24.0619	22.8498	35.7089	21.2845	17.9761
0610007N19Rik	0.332887	0.284903	1.9058	1.81062	1.19316	0.74619	0.414222	0.589011	2.43649	0.213884	2.29535	0.59968	0.615577	0.797633	0.583855
0610007P08Rik	12.8256	8.51944	13.9849	10.1538	8.37551	6.34664	8.6633	5.80905	7.02803	9.16807	12.5695	13.1124	8.80032	11.584	12.71
0610007P14Rik	24.4498	34.3971	27.8955	17.2135	33.6626	32.1054	27.6265	38.1236	20.975	20.9148	18.3876	18.7828	21.9445	40.983	30.0726
0610007P22Rik	31.9253	24.8339	20.7671	25.2594	44.1637	33.2295	32.714	51.3372	34.1865	47.3	35.3993	34.7017	34.8931	31.3874	33.6606
0610008F07Rik	0.444238	0.912489	1.18253	1.25192	0.530758	0.71128	0.127565	0.421091	0	0.672796	0.539381	0.446004	0.325298	0.793097	0.418238
0610009B14Rik	0	0.396644	0	0.040536	0.115356	0.432854	0	0.146433	0	0	0	0	0	0	0.0665268
0610009B22Rik	36.5848	35.5182	29.0389	28.9525	43.9014	38.1454	25.2407	49.6275	21.6717	28.4367	38.2986	34.3045	35.5423	29.9075	29.1569
0610009D07Rik	49.2799	49.3066	59.0028	48.0095	81.5301	43.9533	27.0804	82.6067	63.614	59.0502	73.8943	66.4634	68.3803	60.6845	60.9464
0610009L18Rik	9.46323	8.25529	3.56074	3.59438	10.2165	4.9289	6.28604	5.96568	5.8644	4.70931	6.28873	5.09979	2.91535	3.49191	3.4242
0610009O20Rik	35.5433	28.4545	27.0371	25.7234	42.7547	31.1503	54.6996	48.4763	46.0242	44.4247	29.2468	29.5033	24.0391	28.143	35.5865
0610010B08Rik	0.152769	0.0504314	0.22837	0.20565	0.00977797	0.0419318	0.0564019	0.11171	0.0689274	0.117186	0.0431282	0.0849942	0.162132	0.199516	0.315516
0610010F05Rik	14.5541	10.3682	18.9145	18.0103	9.89691	12.8157	18.4392	18.8516	18.3497	17.8707	20.6171	21.9573	24.7707	34.2408	33.7146
0610010K14Rik	91.216	90.432	45.6078	49.3435	108.944	99.4796	95.3144	128.746	60.1542	151.301	62.9263	65.0275	133.191	52.6161	87.9587
0610010O12Rik	103.71	111.298	35.7636	46.3743	85.9915	147.529	60.048	47.4898	29.8119	39.1879	97.608	83.365	45.9094	36.6807	40.0433
0610011F06Rik	47.078	62.4392	63.4788	75.9279	114.263	71.2844	52.6421	48.6737	21.1707	32.2585	56.3364	46.4511	25.0072	47.7166	41.3627
0610011L14Rik	6.08617	7.22605	9.42856	9.54583	7.00969	7.6162	6.6053	13.2097	6.86168	8.19785	8.14619	8.34891	11.7579	8.30886	7.694
0610012G03Rik	19.9384	24.3311	12.823	12.3857	30.2454	24.6423	22.805	35.3781	23.5512	32.2631	17.7238	12.9147	20.7687	14.8425	14.3187
0610012H03Rik	0.795069	1.00214	3.22975	0.750549	1.47972	1.56486	0.935505	2.54791	0.284558	0.168204	0.262425	0.916771	0	4.43447	1.77136
0610030E20Rik	13.5505	11.1202	9.43369	9.35894	9.17598	8.70915	11.5536	8.69653	9.95358	10.8675	8.50381	8.58568	12.7854	6.93807	8.42905
0610031J06Rik	21.9677	31.9285	28.1238	27.3093	32.7228	36.4117	22.8681	20.426	21.8406	22.1343	31.0399	20.2424	23.7779	31.3055	26.0005
0610031O16Rik	0.763091	0.705344	4.16411	1.09771	1.84621	3.15225	1.70917	0.781195	0	0.063038	0.0505474	0.781598	0	3.38014	1.0565
0610037L13Rik	14.7153	12.9849	19.6855	15.0399	34.1764	12.9895	51.342	45.7406	24.7827	30.2307	20.4234	18.9139	19.2239	27.7335	24.1824
0610037P05Rik	31.6935	25.6092	28.0873	31.1078	38.6666	28.0591	33.4257	33.8415	25.1647	37.8927	44.1875	42.6409	53.1841	37.3471	45.4972
0610038B21Rik	0.25106	0.607777	0.18492	0.0229655	0.0964144	0.172276	1.14318	0.693535	1.8124	0.385166	0.284109	0.0430694	0.251306	0.151058	0.491027
0610038L08Rik	0.495799	0.827448	0.141567	0.0263713	0.518315	0.754143	1.28133	0.704947	1.15577	1.09219	0.463873	0.570839	0.362042	0.108263	0.346838
0610039K10Rik	9.37335	10.5373	0.428527	0.438995	8.68293	8.76137	7.6383	8.50073	7.54387	6.12132	1.25718	1.02914	1.22322	0.293309	0.131004
0610040B10Rik	4.01072	3.08934	5.49888	7.36775	6.28931	4.6236	3.80059	2.50915	2.17151	3.64453	10.6066	7.6935	10.6883	6.3962	3.42464
0610040F04Rik	0.0815729	0.472263	0.258125	0.384612	0.518828	0.510638	0.0702719	0.361422	0.147219	0.11847	1.43198	0.487088	0.360005	0.302715	0.0326694
0610040J01Rik	34.9541	32.1515	25.1932	29.8677	33.7639	38.5169	33.9765	10.3032	10.3772	4.17528	9.74076	11.3134	1.193	12.9827	11.7807
0610043K17Rik	0.228581	0.528207	0.84524	0.559612	0.819297	0.658775	0.787653	0.780013	0.515664	0.283241	0.83548	0.138168	0.906972	1.58046	0.457584
0910001L09Rik	42.5306	38.3374	38.5522	41.1636	66.0161	48.9622	41.0593	64.3699	42.5019	52.7881	51.5221	42.1216	59.0354	39.6007	41.7251
100043387	0	0	0	0	0	0	0	0	0	0	0	0	0	0	0
1100001G20Rik	221.869	77.2708	450.539	85.0191	272.571	251.421	107.501	70.6269	0.547519	3.00738	4.74	301.056	24.6172	464.245	124.116
1110001A16Rik	9.27444	6.99419	5.61804	7.14057	9.52141	9.78335	6.91139	9.39868	5.21572	10.4266	17.0874	13.1497	12.6766	12.0046	9.60282
1110001J03Rik	66.896	95.6729	51.3386	48.1183	115.056	127.763	65.5415	133.559	97.125	74.0675	73.5261	78.5501	89.7507	55.5116	68.6178
1110002B05Rik	41.1031	87.9075	69.8785	47.2995	67.8471	64.1904	34.0726	69.5966	60.5896	44.2727	88.4153	66.3708	81.0084	71.4333	73.7579
1110002L01Rik	7.50208	6.11993	7.82734	5.40735	4.49072	7.08962	4.96223	13	10.3958	9.42858	8.65891	9.66739	7.12033	10.1803	9.17682
1110002N22Rik	10.0469	8.88282	5.67972	5.88869	8.29815	8.09911	5.64457	6.16121	4.21769	6.42317	8.10819	8.2673	7.42724	7.69948	6.52155
1110003E01Rik	29.3143	37.3684	31.4627	39.1411	51.2953	36.0661	29.5668	35.1188	16.3029	19.9757	38.3516	33.9475	35.5602	34.1145	26.3959
1110004E09Rik	49.923	55.8573	76.2563	57.9307	150.868	55.6844	118.736	82.7661	36.903	92.3433	46.2295	50.9746	62.3326	33.6669	46.3934
1110004F10Rik	138.243	93.9624	105.448	94.6212	120.118	127.715	138.752	141.455	96.2998	148.249	119.547	124.059	176.567	104.526	113.9
1110005A03Rik	8.27204	9.95034	7.84096	4.98185	8.88464	9.08976	16.5461	16.305	10.6343	6.73982	9.81647	10.7009	7.05912	10.3192	10.4761
1110006O24Rik	2.51663	2.71387	3.01528	3.57834	3.1571	5.07708	2.67384	2.95801	0.832678	9.70177	4.50387	1.97243	1.62305	2.12244	1.07014
1110007C09Rik	50.9392	49.198	21.4836	20.6093	102.949	54.6931	30.2963	63.6823	65.4628	71.7188	77.6346	55.1701	41.7986	41.2265	28.6206
1110008F13Rik	48.148	60.4763	30.0055	24.472	45.6996	51.2507	49.2818	91.4692	41.6309	39.3587	22.0388	21.1557	33.6569	31.9632	25.281
1110008J03Rik	8.13719	8.014	5.65633	6.17047	5.8784	10.3263	10.4034	14.75	11.2427	11.2178	6.95794	7.61062	6.94026	8.11168	6.33597
1110008L16Rik	3.79995	4.00271	4.30541	3.41891	2.64835	4.46173	1.81861	3.25099	2.91609	6.82818	4.50551	5.58739	5.75076	6.02425	5.05113
1110008P14Rik	40.7348	53.5819	75.9467	75.3746	77.1205	77.2623	93.5771	117.619	71.4425	92.0643	56.107	44.6619	35.6113	56.9273	55.1775
1110012J17Rik	12.3432	14.7984	12.5617	20.6636	11.9944	14.0662	8.84146	6.30732	22.9057	9.04447	3.08958	2.32567	6.11946	3.55093	3.30128
1110012L19Rik	20.41	9.22769	17.8118	14.6403	17.8415	17.7426	12.6135	21.1971	13.0624	23.0457	27.2847	30.2544	55.1295	22.4059	21.7369
1110014N23Rik	15.3395	21.4091	19.5993	18.8274	13.4134	14.0247	10.3263	13.0141	22.9175	15.6988	12.8743	12.8203	12.3766	10.8627	22.8694
1110015O18Rik	0	0	0	0	0	0	0	0	0	0	0	0	0	0	0
1110017D15Rik	0.499713	4.20486	1.29276	2.95595	4.93959	1.42051	1.37937	2.15646	4.91045	31.5204	21.8772	17.9693	56.6541	2.02987	3.22866
1110017F19Rik	1.04315	0.472651	0.363698	0.406459	0.109969	0.41264	1.2158	0.418783	0.498341	3.95383	1.4614	2.36309	21.8137	1.0753	0.190634
1110018G07Rik	8.2684	10.4941	12.5961	9.53155	7.66036	9.05564	6.2189	11.8747	11.2081	14.4455	9.25894	10.649	5.89735	12.9418	11.5382
1110018J18Rik	29.0143	36.5363	18.9836	12.5311	25.4468	20.18	24.7824	13.9439	12.2293	10.4321	10.7998	17.5704	14.7618	18.6337	21.7181
1110019D14Rik	0.475262	0.450561	0.282626	0.105299	0.0982773	0.983386	0.850334	0.124753	0.197938	0.99662	0.820577	0.702467	0	1.44269	0.731185
1110020A21Rik	4.59262	4.04292	3.43388	5.8931	7.57739	4.9789	3.07717	4.1955	2.59541	5.66074	5.0688	4.34697	4.2914	3.3874	3.22381
1110020G09Rik	6.80878	7.1789	14.1879	6.90547	7.20823	12.8917	11.706	4.81616	3.3177	3.98923	9.38009	15.4067	13.3165	12.7377	8.20235
1110021J02Rik	15.8534	21.0212	14.9932	17.6681	25.3031	17.0273	35.0175	34.5337	27.1687	24.6284	12.7536	14.6881	10.7737	17.8209	6.71646
1110021L09Rik	1.47322	4.40072	0.717665	0.842923	1.4167	1.60514	3.90022	2.26839	1.7347	2.13718	2.16705	1.03401	1.57118	0.720247	2.0106
1110028C15Rik	6.16105	7.0675	4.29086	5.48374	4.90519	4.63669	7.74752	7.37617	7.18155	4.50648	7.29039	7.30892	6.15265	7.50937	8.61095
1110028F11Rik	0.151315	0.145692	0.196989	0.0611665	0.0338971	0.127194	0.146646	0.0430291	0	0	0	0.0113403	0.0496272	0.181836	0.0402928
1110028F18Rik	0.124822	0.256391	0	0.0265523	0.410113	0.039971	0.0716861	0.0473271	0	0.240599	0.219835	0.199955	0.0364599	0.0653992	0
1110031I02Rik	15.6631	6.73384	13.9289	12.2919	15.5856	15.0034	19.9259	15.7965	7.56003	20.9508	13.266	12.8324	6.66539	7.29984	6.45593
1110032A03Rik	8.60383	8.59006	10.2882	11.5383	17.031	8.87027	4.75186	7.87704	4.19304	9.43541	13.9051	12.4857	19.7091	11.4202	9.93653
1110032A04Rik	0	0.0470061	0	0	0	0.815613	0.0262805	0.0694202	0	0	0.140954	0.238107	0	0.0161286	0.0161162
1110032F04Rik	1.41476	1.81113	0.207404	1.14632	0.196408	4.13481	4.42874	7.20764	3.88388	4.34565	1.47123	0.812467	0.766871	2.92414	2.06796
1110034A24Rik	7.98451	8.85873	7.0962	5.79693	7.83359	7.50255	5.72359	11.7118	12.9024	11.0574	6.4928	6.80256	10.3988	8.54592	9.20499
1110034B05Rik	8.50939	10.1547	8.39656	7.54199	12.7091	10.4839	13.6675	10.4421	8.72911	7.29552	13.9824	11.3696	11.7577	10.6412	8.69158
1110034G24Rik	3.21105	3.73882	2.9493	2.47235	3.34573	3.94564	4.24579	7.77214	4.81805	3.91722	4.43711	4.23765	5.98532	3.90696	4.26223
1110035M17Rik	0.994705	0.218912	0.229939	0.256846	0.636661	0.273025	0.734485	0.969814	0.64114	0.821713	0.28398	0.172199	0.251191	0.206005	0.139761
1110036E04Rik	0	0	0	0	0	0	0	0.0939207	0	0	0.0547237	0	0	0	0
1110037F02Rik	10.4175	10.9873	14.048	15.5483	9.69671	8.77825	12.7008	9.51399	12.5876	12.6995	15.9824	17.5708	12.062	10.3203	11.9367
1110038B12Rik	56.2592	31.6057	23.8972	13.9909	42.5792	60.081	68.4446	88.1654	43.4433	93.1346	48.0046	56.4529	75.7558	54.9145	82.3134
1110038D17Rik	25.2955	23.5106	27.5453	25.0765	21.2881	31.858	17.0926	18.1347	12.8091	28.5934	27.8598	35.6631	21.2799	38.8132	27.836
1110038F14Rik	26.9346	27.3613	16.3787	24.3561	39.2378	28.4885	30.2789	37.2502	22.5243	32.6485	17.9477	18.4735	37.4273	15.5799	19.4059
1110046J04Rik	2.55966	2.28963	0.621712	0.360197	1.9977	1.66578	1.28038	2.25415	2.45886	1.50067	2.73618	0.298649	1.59737	0.460092	0.632572
1110049F12Rik	65.6053	63.9731	40.4173	48.4575	66.9536	77.2997	47.9931	62.4423	69.3447	65.0055	75.4463	74.5214	88.3004	40.1353	61.4329
1110050K14Rik	9.73929	0.937735	0.602762	0.582533	11.5907	0.396807	4.02646	0.370921	18.0674	0.161628	0.129002	0.117336	0.931873	0.359071	0.0924467
1110051M20Rik	14.0984	14.6984	16.4632	16.961	16.8602	14.5425	19.2395	31.8003	22.1013	24.8782	22.1147	20.9942	22.7645	17.5345	17.6219
1110054M08Rik	2.1836	0.560653	3.55127	1.82462	3.39171	2.86689	3.00973	2.48385	1.18225	2.64563	3.56677	2.06052	1.40693	3.23338	2.16969
1110054O05Rik	10.3184	9.82303	13.3833	11.1542	9.80892	11.6477	19.2795	17.7572	18.6363	17.8132	10.0392	15.1185	10.6835	13.4578	16.0604
1110057K04Rik	11.1666	10.1722	13.0232	8.14662	6.86112	8.62275	8.80713	14.5798	11.4239	14.1043	13.4756	12.6713	7.3058	16.3552	16.7342
1110058L19Rik	31.1685	22.8274	20.3755	19.9322	38.6429	44.865	20.8641	36.8481	17.4287	28.3649	39.3484	31.2855	9.27139	30.7779	30.9226
1110059E24Rik	15.769	24.1142	21.1552	15.6153	17.6973	11.3617	13.6843	15.1232	23.7857	10.6001	18.9866	15.3198	14.9998	18.7981	35.4073
1110059G10Rik	5.43917	5.07834	6.10024	6.51318	6.55221	3.8002	4.4662	5.21541	4.12394	5.05024	7.03007	6.34943	12.4586	5.08282	5.07273
1110059M19Rik	0	0.161063	0	0	0.0468419	0	0	0.118922	0	0	0	0	0	0	0
1110065P20Rik	108.192	641.615	58.8686	58.6574	130.377	81.6997	189.839	161.065	79.8786	130.982	94.0322	75.0485	57.4222	61.9531	60.191
1110067D22Rik	9.69246	13.9333	15.6028	16.2566	7.47439	10.212	10.4401	12.797	11.4584	10.9681	18.1775	17.6409	24.6123	13.5052	13.3657
1190002F15Rik	203.366	166.207	72.1437	61.4062	190.304	115.859	160.821	202.859	180.035	138.951	54.3442	46.1157	127.92	57.6971	99.6253
1190002H23Rik	0.466441	2.05306	0.393758	0.963898	2.14953	2.11246	0.516627	0.378974	1.26271	0.990826	7.23281	2.88822	3.56945	0.854893	0.997136
1190002N15Rik	6.57912	12.9367	8.91034	10.0098	6.98164	6.07777	9.2249	7.54102	13.1043	10.7238	8.94346	10.4351	11.9546	10.6595	14.6354
1190003J15Rik	18.9861	11.2972	41.8448	8.86145	27.3646	20.5556	14.1058	16.5685	0.453243	1.41074	4.66757	13.7068	3.18496	43.8402	15.2662
1190003K10Rik	0	0.0816139	0	0.0167922	0	0	0	0.361562	0.430249	0.43764	0.175113	0.286699	0.0464683	0	1.10329
1190005F20Rik	7.38116	13.503	4.93714	6.04091	6.02842	11.1903	9.23982	16.1139	10.8234	6.43094	5.71453	5.15165	3.14379	7.8413	7.71706
1190005I06Rik	2.58884	0.825146	3.19899	1.02527	4.71955	4.11646	2.99921	2.74164	1.44999	3.09729	2.36794	1.72304	2.12071	1.84405	1.22566
1190007F08Rik	9.45533	7.02387	9.19403	20.4374	4.83554	21.5418	5.37066	7.14256	5.78794	22.1938	17.1893	12.9303	12.5744	8.04778	9.08525
1190007I07Rik	7.81895	11.9477	10.9748	11.5777	8.38937	6.46182	8.92096	9.99522	5.49117	3.1481	6.79905	7.5399	4.48835	7.19279	7.87647
1200009I06Rik	0.365354	0.428832	0.317373	0.315352	0.43651	0.267418	0.404663	0.514527	0.23549	0.0718604	0.3096	0.0834377	0.167355	0.427986	0.1855
1200011I18Rik	7.82079	6.80927	9.63084	12.9465	8.3255	7.13193	6.5508	5.05847	5.28278	5.56644	13.1357	14.3363	15.9939	9.23175	9.06795
1200011M11Rik	8.23162	8.16424	8.05768	7.80833	7.15131	8.45016	8.27984	9.30974	9.66348	9.48119	7.11909	7.76284	13.9012	7.6248	7.43962
1200014J11Rik	15.4359	13.9873	14.0017	15.5385	15.1841	12.893	13.4851	13.9826	16.1755	16.3827	16.5083	18.0679	14.4799	13.4037	14.5907
1200016B10Rik	2.51269	5.15419	3.62607	3.14973	2.00681	3.26661	2.69397	2.88918	2.51384	1.66959	3.41908	2.94621	2.97258	4.20535	4.0507
1300001I01Rik	23.456	22.5423	28.0905	22.931	18.9947	24.528	29.2507	20.0415	19.0134	18.5568	12.7679	15.4208	11.4184	28.3076	19.2969
1300002E11Rik	16.6282	19.7458	21.2006	25.7967	21.8406	27.0529	17.5881	18.7769	10.6104	20.6686	18.6833	17.1188	19.172	21.851	15.8586
1300002K09Rik	7.30003	7.26169	25.9987	13.661	9.56904	7.28011	6.60013	3.57449	1.09162	0.677708	2.09804	7.80825	1.37362	17.1542	8.99069
1300010F03Rik	6.88225	7.38455	20.4734	13.1074	7.23338	8.77498	6.29264	4.21926	4.45644	3.57379	7.44569	7.49288	7.86105	16.0255	10.7767
1300014I06Rik	5.78561	4.98078	7.41688	2.8729	4.98101	6.18474	5.59487	3.16145	1.10046	1.05428	1.83355	6.41569	1.14191	10.368	5.133
1300015D01Rik	0.15903	0.0890881	2.15126	0.651592	0.129547	0.11111	0.0124544	0.115113	0	0.0238859	0.00952623	0.285937	0.151674	0.69759	0.216235
1300017J02Rik	21.3342	15.2367	76.3254	16.095	30.0467	36.4262	19.7363	10.055	0.577131	1.09442	0.481973	35.8656	2.1183	73.4513	23.3313
1300018I17Rik	20.7957	12.6222	13.2377	14.2805	19.2764	15.4776	12.9454	18.6394	17.7377	17.5888	13.6952	12.5448	11.8729	11.4163	14.3775
1300018J18Rik	10.5976	7.97709	5.17039	5.72993	8.70974	9.19014	7.48497	9.73341	5.74175	8.55514	5.75775	8.55301	8.33044	7.90134	5.37593
1500001M20Rik	13.8679	10.3033	10.8608	9.67014	16.5689	17.4327	24.3594	22.9344	21.2562	25.106	9.16494	9.63681	10.8234	11.1375	13.7836
1500002O10Rik	0	0.425601	0.291117	0.108443	0	0.398104	0.654482	0.707054	0.373945	0.570552	0.320053	0.29111	0.121328	0.813587	0.498158
1500002O20Rik	20.5969	8.15719	10.2778	13.3093	13.6907	16.6945	14.8699	23.2427	13.0924	30.3493	16.2738	15.7815	14.4697	10.9469	13.0053
1500003O03Rik	41.1493	39.1208	74.5318	62.848	45.9356	51.0348	38.313	47.1439	48.2592	42.5443	59.8114	60.8468	46.3096	81.1363	55.6451
1500004A13Rik	3.03852	5.27671	2.90957	3.0509	0.297024	2.20254	5.67535	0.188521	6.05706	3.06914	0.946417	0.811168	3.93618	3.6896	3.29926
1500009C09Rik	0.0708436	0.816891	5.34223	10.6254	0.440978	0.540769	6.83246	7.50467	9.75372	1.62348	1.11415	0.35819	3.84191	1.1655	1.12782
1500009L16Rik	11.4687	17.4471	22.3067	30.993	44.1043	14.9656	24.2879	39.6794	25.9157	17.9613	22.1669	7.726	24.5093	12.3295	13.0565
1500010J02Rik	22.5586	22.6343	18.6836	21.2603	21.775	21.4813	22.0559	26.0918	31.0943	27.9709	17.8987	16.9416	23.4733	22.8061	33.4933
1500011B03Rik	62.1245	31.6678	70.3632	89.5608	91.6263	72.7967	39.7075	42.1564	23.4128	75.7935	75.7214	66.732	173.675	33.292	26.944
1500011H22Rik	68.6872	67.7369	65.6399	74.4305	107.37	76.0211	90.562	86.2813	87.1908	97.8806	81.3549	84.7778	137.953	50.3907	70.6254
1500011K16Rik	26.7008	20.206	10.7384	8.6584	42.0449	26.9258	34.5025	35.6109	15.9218	15.2852	14.0687	8.98574	17.6371	12.5033	9.11726
1500012F01Rik	62.907	54.5976	22.9722	19.6166	47.7152	55.1558	61.5192	102.999	32.7002	46.3308	75.2607	61.6681	305.338	35.4185	55.2606
1500012K07Rik	0.465026	1.25369	0.0954261	0.106614	0.416696	0.558167	0.300212	0.660876	0.209814	0.576228	0.0437868	0.140569	0.0774622	0	0.116219
1500015A07Rik	4.50261	5.3121	2.75455	5.48895	5.18376	5.22898	7.14391	6.61269	4.19162	5.7912	2.91402	3.07799	2.12025	3.60813	3.5739
1500015L24Rik	0.57698	0.761881	0.206874	0.462342	0.517015	1.66287	0	0	0	0.885181	0.655532	1.09313	0.869765	1.16924	1.89446
1500015O10Rik	0.276671	0.319668	0.174915	0.173753	0	0.132895	0.178756	2.98971	8.36365	2.91407	2.15209	2.70714	3.34143	0.602177	1.17587
1500016L03Rik	0.337971	0.694212	7.22734	8.45444	8.78254	2.59744	9.60792	31.5235	31.1076	60.492	15.0462	23.1497	49.859	12.8691	17.3268
1500017E21Rik	0.115471	6.40398	4.726	3.7556	1.51757	3.0321	1.89001	3.78713	5.41832	1.46264	4.49094	3.20785	4.30261	2.40454	9.80653
1500031L02Rik	7.48937	8.22729	9.90911	12.5973	12.7707	11.0503	18.0759	17.5052	15.5125	17.151	15.1183	15.2874	38.6241	13.1571	13.7169
1500032L24Rik	237.705	165.686	95.3992	122.564	297.354	225.016	290.256	317.141	240.162	308.602	173.385	139.147	164.07	125.186	131.807
1520402A15Rik	6.65317	7.44875	2.48888	7.30696	7.0362	6.61449	6.13132	9.85574	9.66867	39.655	27.405	39.8409	19.6547	18.427	19.8016
1600002D24Rik	0.0286703	0.0883354	0	0	0.0513811	0.0275428	0	0.0652233	0.0258713	0	0.0189143	0.136205	0.627392	0.0455581	0
1600002H07Rik	17.5901	12.4404	15.8082	19.9352	23.3478	20.3905	18.9362	26.4187	19.5494	21.867	10.8441	12.922	4.86718	20.8937	17.5409
1600002K03Rik	13.2313	11.0886	5.06879	8.85315	28.9291	8.44009	17.5077	26.8497	13.3724	15.04	10.544	7.86418	12.6841	8.84145	9.79961
1600010M07Rik	0.574227	0.176924	0.188684	0.140538	0.308728	0.220658	0.296804	0.522533	0	0.0948722	0.305301	0.138846	0.202538	0.0566941	0
1600012F09Rik	11.2699	8.81615	9.92042	6.33488	7.10837	8.71759	13.1129	10.8713	10.0904	9.47918	9.71179	10.9301	10.1985	13.8712	13.4379
1600012H06Rik	10.1138	12.2329	12.2123	17.1478	10.5457	11.7885	9.62756	9.6341	7.97816	11.019	15.6972	12.77	14.7428	12.5341	10.9044
1600014C10Rik	7.80875	5.63668	12.7805	6.89663	7.98471	10.5978	8.82675	9.80578	4.67516	2.3776	3.62234	7.41478	1.49028	14.7184	7.83151
1600014C23Rik	1.35632	0.928653	0	0.27108	0.945279	1.44776	0	0.17142	0.81594	1.74291	18.5859	6.30515	4.26549	0.723426	0.810852
1600014K23Rik	0	0.229199	0	0.0232884	0	0	0	0.0846155	0	0	0	0	0.0653685	0	0.0381924
1600015I10Rik	0	0.0958885	0	0	0	0.0398638	0.0178734	0.0236	0	0	0.0136785	0.0373246	0	0.0221278	0
1600016N20Rik	6.10891	3.40062	2.48513	4.67108	4.57701	6.16457	0.13267	0.408748	0.393752	3.73186	8.10906	3.71097	3.09983	2.42619	2.39502
1600019K03Rik	0	0	0	0	0	0	0	0	0	0	0.231568	0	0	0	0
1600020E01Rik	31.3812	28.072	23.0743	27.4002	37.7627	21.5316	29.4145	36.3952	18.5184	38.3858	57.1319	39.4574	126.659	19.3092	23.9589
1600021P15Rik	2.45075	7.3736	12.9092	9.354	11.6582	7.71097	10.0602	13.9944	17.4248	27.5147	15.5117	19.6994	21.8036	13.3105	11.8804
1600025M17Rik	0	0.425055	0	0	0	0	0	0	0	0	0	0	0.121889	0	0
1600027N09Rik	29.6874	28.1784	15.5269	16.0598	30.2061	29.2099	22.8521	43.2455	32.0605	33.2661	16.7381	16.7785	53.0646	15.6228	18.8603
1600029D21Rik	0.605009	0.443829	0.919792	0.879916	0.671209	9.60391	0.54601	0.229394	0.181982	1.28517	2.09074	1.83252	2.69835	0.503522	0.32008
1600029I14Rik	1.6552	12.2101	5.90639	38.6195	8.55551	14.9419	10.8826	1.92724	0.759109	7.83284	3.00429	5.31022	3.78405	6.91656	14.3904
1600029O15Rik	0.412647	1.04436	0.0508481	0.0378903	0.237698	0.226521	0.330081	0.402314	0.265994	0.219135	0.213908	0.0530648	0.23221	0.0156014	0
1700001C02Rik	0	0.143482	0	0	0	0	0	0.105941	0	0.307757	0.123566	0.112392	0.819744	0	0
1700001C19Rik	0.23353	0.256973	1.75143	0.998414	2.45132	0.897376	0.687518	0.872898	0	0.0826748	0.330178	0.340449	0.525909	0.651293	0.334326
1700001D01Rik	0	0.201927	0	0	0	0	0	0	0	0	0	0	0	0	0
1700001F09Rik	0.0696773	0	0	0	0	0	0	0	0	0	0.0461283	0	0.18361	0	0
1700001G11Rik	0.083739	0.38701	0.210014	0.104301	0.150072	0.321784	0.360689	1.52401	0.453384	0.415054	0.555042	0.151455	0.0736435	0.254273	0.170935
1700001G17Rik	0.621601	0.957602	0.17467	0.347019	1.05211	1.26066	0.594984	0.628493	0.436269	1.36933	0.640106	0.914917	0.424649	0.565974	0.569323
1700001J03Rik	0.329703	0.761881	0.758539	1.15585	3.24981	0.712659	0.0710066	0.468785	0.520652	0.476636	1.91197	1.14281	5.79843	0.0835171	0.168397
1700001J11Rik	0.0208944	0.0965662	0.0181131	0.107985	0.0561686	0.0200727	0.215997	0.142601	0.358238	0.172606	0.041326	0.137826	0	0.289658	0.100017
1700001K19Rik	1.38776	0.583065	0.693671	0.755341	1.30006	0.302997	0.326046	1.00453	1.59381	0.521096	0.959958	0.835184	0.553774	0.519461	0.195753
1700001K23Rik	0	0	0	0	0	0	0	0	0	0	0	0	0	0	0
1700001L05Rik	13.1412	15.0798	6.47638	11.6178	12.0678	14.3328	4.71518	2.15263	5.40285	5.86253	7.76265	9.32788	12.3808	6.05475	6.99711
1700001L19Rik	0.678328	0.590648	1.55172	1.14683	1.00424	0.283327	0.508133	0.469657	0.532266	0.365451	0.544828	0.212382	0.387259	0.109275	0.592644
1700001O22Rik	3.55762	10.3109	0.373928	1.52018	1.81335	6.43251	8.07325	5.97505	4.90472	9.16561	6.11505	5.01074	6.52535	7.07877	9.20025
1700001P01Rik	0.563286	1.21487	0.926583	0.241555	0.807589	0.432907	1.1646	1.92217	2.2365	0.651452	0.598855	0.136175	0.695245	0.334262	0.056439
1700003C15Rik	0	0.433002	0	0	0	0	0	0.10657	0	0	0	0	0	0	0
1700003D09Rik	0	0.922516	0	0.0127509	0.0715454	0.115055	0	0.590329	1.04471	0.263831	0.158174	0.0959135	0.3148	0.335139	0.0419299
1700003E16Rik	0.205008	0.631646	0.155072	0.272388	0.367403	0.246182	0.110379	0.903614	0.138745	0.973788	1.0479	0.522687	4.48503	0.29939	0.312485
1700003F12Rik	15.1152	5.64916	1.86322	6.77335	12.4223	6.18636	2.00325	0.813875	2.98618	2.88149	3.08418	0.755266	1.4165	0.360446	0.500231
1700003F17Rik	1.02309	0	0	0.077672	4.3546	0.122857	0.110169	0	0	0.105645	0.340348	0	0.225788	0	0.253817
1700003G13Rik	0.377755	0.145487	0	0.029228	0.253871	0.18145	0	0	0	0	0.0626536	0.512889	0	0	0
1700003G18Rik	0.341222	0.175222	0	0.0348184	0.203839	0.109268	0.195966	0.258754	0	0.0939597	0.0755839	0.0687487	0	0.168594	0.113885
1700003H04Rik	0	0	0	0	0	0	0	0	0	0	0	0	0	0	0
1700003L19Rik	0	0	0	0	0	0	0	0	0	0	0	0	0	0	0
1700003M02Rik	0.0625744	0.240996	0	0.020088	0.056071	0.0300568	0.161716	0.0711767	0	0.646149	1.23872	2.10318	1.64355	0.231498	0.0330502
1700003M07Rik	0.215376	0.778363	2.35909	6.69135	0.544094	1.21808	0.478768	0.484387	0.840264	0.725787	0.377915	0.215178	0.768398	0.239995	0.101576
1700003P14Rik	0	0	0	0	0	0	0	0	0	0	0	0	0	0	0
1700006A11Rik	0	0	0	0	0	0	0	0	0	0	0	0	0.116358	0	0
1700006E09Rik	0	0	0	0	0	0	0	0	0	0	0	0	0	0	0
1700006F04Rik	0	0.310249	0	0.117391	0.360919	0	0	0	0	0	0	0	0	0.0930339	0.0954842
1700006H21Rik	0	0.174384	0	0	0	0	0	0	0	0	0	0	0	0	0
1700007B14Rik	0	0.0396252	0	0.00828235	0	0	0	0.0292569	0	0.039937	0.0339291	0.0308606	0.09004	0.0136563	0
1700007F19Rik	0	0	0	0	0	0.0632073	0	0.0748397	0	0	0	0.0197475	0	0.0520888	0
1700007G11Rik	0.216033	0.110936	0.0606032	0.0677245	0.645268	0.138358	0	0	0	0.178462	0.0476827	0.130112	5.50413	0.073585	0
1700007I08Rik	0.693007	1.1238	0.344649	0.268488	0.3922	0.455516	2.04236	0.788277	0.724092	0.512223	0.288944	0.175209	0.0638955	0.115156	0.153586
1700007J10Rik	6.51995	8.43717	0.532799	0.79396	6.82384	5.46181	7.86335	4.68708	7.62493	5.60149	1.3447	1.81897	1.55543	0.948118	0.597764
1700007K09Rik	0.300728	0.154428	0.41512	0.216455	0.898244	0	0.0863551	0.456093	0.180913	0.745282	0.798445	0.84728	1.67736	0.300376	0.455558
1700007K13Rik	0	0.242953	0	0.295473	0	0.378761	0.815148	0.358774	0	1.04223	1.61956	0.855351	4.99088	0.160258	0.16147
1700007L15Rik	3.2239	4.02693	2.39915	1.46229	2.88884	3.01341	1.12592	0.891997	0.943514	2.01541	3.29291	1.89166	3.75585	1.80299	1.19795
1700007P06Rik	0.611459	1.53072	0	0.0478001	0.273955	0.146853	0.395061	0.521639	0.482795	0.820818	0.151889	0.0460511	0.201527	0	0
1700008A04Rik	0	0.181326	0	0	0	0	0	0	0	0	0.0782435	0	0	0	0
1700008F21Rik	0	0.0863522	0	0.0177347	0	0	0.0965753	0	0	0	0	0.0674273	0	0	0.0291245
1700008I05Rik	0	0	0	0.0386697	0	0	0.0259239	0	0	0	0	0	0.0790325	0.0159204	0
1700008J07Rik	5.94498	7.16324	2.87073	3.87405	5.06076	3.58989	3.54838	3.79169	5.44124	4.56028	2.5197	2.8648	2.09876	3.07835	3.13861
1700008K24Rik	0	0	0	0	0	0	0	0	0	0	0	0	0	0	0
1700008O03Rik	2.14135	1.8556	0.677769	1.89358	1.73891	2.18571	0.807053	1.21786	0.422691	0.773913	1.4173	1.3697	0.0587653	0.274663	0.172618
1700008P02Rik	0	0.124805	0	0	0.0725943	0	0	0.0921513	0	0	0	0	0	0	0
1700008P20Rik	3.05231	4.80908	2.04643	4.35606	6.5269	1.79935	2.74897	3.78755	2.31614	2.97992	2.70953	1.96325	3.65596	2.37985	2.39406
1700009C05Rik	0	0.250039	0	0	0	0	0	0	0	0	0	0	0	0	0
1700009J07Rik	0.0666345	0	0	0	0	0	0	0	0	0	0	0	0	0	0
1700009N14Rik	0.313001	0.137769	0	0.0142416	5.20874	0	0	0.101723	0	0	0	0	0.039193	0	0
1700009P17Rik	0.227997	1.40495	0.387075	0.396544	0.510753	0.985638	0.540128	0.324175	0.0514346	4.4732	11.7983	4.93712	39.6104	0.501229	0.325577
1700010B08Rik	0.205104	0.105324	0.172972	0.0644338	0.306313	0.262718	0	0.0777668	0	0.112956	0.13577	0	0.720561	0.070071	0.140955
1700010D01Rik	0	0	0	0.04783	0	0	0	0	0	0	0	0	0	0	0
1700010I02Rik	0	0.628526	0.159519	0.118738	0.365588	0.195973	0.351468	0.232039	0	0.505553	0.136617	0	0	0.0940549	0.0965666
1700010I14Rik	4.2954	1.08836	3.75635	3.90791	1.87384	3.33919	0.779014	0.385729	0.178503	3.1982	2.8523	3.28958	2.17668	2.94978	2.93138
1700010J16Rik	0	0.106712	0	0	0	0	0	0	0	0	0	0	0	0	0
1700010K23Rik	4.67113	1.26989	1.86335	1.07817	2.46215	1.84777	1.89364	1.87527	2.47947	2.72383	3.51766	2.69436	1.47387	0.722788	1.74759
1700010M22Rik	0	0.133493	0	0	0	0	0	0.0985661	0	0	0.114901	0	0	0	0
1700011A15Rik	2.97806	2.08538	3.82585	3.1056	7.64177	4.03134	1.39936	0.384939	0	8.16319	6.22729	6.39763	16.7626	2.35988	4.01365
1700011B04Rik	0	0.164169	0	0	0	0.20475	0.0918024	0.121216	0	0	0	0	0	0	0
1700011E24Rik	0.220737	0.226703	0.185603	0.0460912	0.197796	0.0706855	0.0633855	0.0836941	0.199188	0.182348	0.0974553	0.132963	0.711175	0.112637	0.0755928
1700011F03Rik	0	0.241744	0	0	0	0	0	0	0	0	0	0	0	0	0
1700011F14Rik	0	0	1.82479	1.7335	2.93188	0	1.34001	0	0	0	0	0	0	0	0
1700011H14Rik	0.196504	0	0.335129	0.827141	0.0880408	0.0943883	0.0846404	0.279398	0.13299	0.121747	0.129864	0.14765	0.43076	0.434827	0.282062
1700011I03Rik	0.062045	0.0955792	0	0.0195508	0	0.119191	0.0534742	0.211625	0.111964	0	0	0	0.108858	0	0
1700011J10Rik	7.72589	6.64659	8.33701	9.89115	15.9138	10.6029	8.03852	5.36409	9.50679	16.3286	11.2072	8.56516	7.52291	4.72373	5.57378
1700011L22Rik	0	0	0.103525	0.192828	0.328627	0.17616	0.157967	0.139053	0.0551566	0.555429	0.161745	0.147118	0.321906	0.0630203	0.0949623
1700011M02Rik	0	0	0	0	0	0	0	0	0	0	0	0	0	0	0
1700012A03Rik	0	0	0	0	0	0	0.0573223	0.151377	0	0.0549685	0	0	0	0.0341502	0
1700012A16Rik	0.154174	0.316681	0.1777	0.206906	0.1842	0.444332	0.464851	0.29228	0.370993	0.700484	0.254214	0.40079	0.269834	0.395699	0.286074
1700012B07Rik	0	0.0991604	0	0	0	0	0	0	0	0	0	0	0	0	0
1700012B09Rik	0	0	0.0815562	0	0.0881433	0	0	0.111889	0	0	0.0652813	0	0	0	0
1700012B15Rik	11.6503	8.63843	9.30244	10.1206	13.9031	8.31567	7.87896	11.9515	11.7902	15.8304	11.4463	8.90514	21.3478	5.89806	7.47567
1700012D01Rik	3.46905	5.78957	1.5997	2.44285	5.18086	3.51778	0.996152	2.52103	2.69561	1.27366	3.06914	1.68659	1.69673	1.44823	1.65849
1700012D14Rik	3.8966	1.88662	1.008	1.09208	1.19713	1.92516	2.20588	1.13973	1.10509	2.85105	2.29299	2.42203	1.96282	0.8818	1.06061
1700012I11Rik	0	0	0	0	0	0	0	0	0	0.187217	0.187337	0.204475	0.198849	0.146579	0.0882818
1700012L04Rik	0	0	0	0	0	0	0	0	0	0	0	0	0	0	0.144507
1700012P22Rik	0	0	0	0	0	0	0	0	0	0	0	0	0	0	0
1700013D24Rik	0	0.220903	0	0	0.12849	0	0	0	0	0	0.0955314	0	0	0	0
1700013F07Rik	0	0.751484	0.698474	1.30055	0.546385	0.937244	0.210113	0.693581	0.330137	1.91411	3.00059	3.09806	6.45602	0.83812	0.121473
1700013G23Rik	3.2032	5.83186	5.64344	4.4651	7.95853	2.79748	2.38314	6.2934	6.17512	3.96918	6.01524	2.4709	7.33744	4.70132	3.85802
1700013G24Rik	0	0.350394	0	0.0179828	0	0	0	0.323396	0	0	0.0376032	0	0	0	0
1700013H16Rik	0	0.071451	0	0	0	0	0.0799099	0	0	0	0	0	0.040659	0	0
1700013N18Rik	0.180837	0.780041	0.279664	0.0231546	0	0.06949	0.28041	0.164557	0.0326365	0.119509	0.0238755	0.0868656	0.0316782	0.0951812	0.152325
1700014N06Rik	0	0.0862506	0	0	0	0	0	0.127368	0	0.0462503	0	0	0	0	0
1700015E13Rik	7.06451	3.57999	2.78295	5.00996	0.832934	2.58966	2.64252	0.528664	6.96199	1.3054	21.9512	17.6667	7.85396	1.72769	3.15948
1700015F17Rik	0	0	0	0.115818	0	0	0	0	0	0.0772436	0.0620294	0	0	0	0
1700015G11Rik	0	0	0	0	0	0	0	0	0	0	0	0	0	0	0
1700016C15Rik	0.260438	0	0	0.0269849	0.0777902	0.0833987	0.0747857	0	0.0783376	0.286859	0.51801	0.0523517	0.0763667	0.0438254	0.0442147
1700016D06Rik	0.536066	1.10111	0	0.0284571	0.280206	0.343323	0.2309	0.203254	0.201555	0.110709	0	0.0268425	0.195779	0	0
1700016G22Rik	0.121638	0.187388	0	0.111209	0	0	0.209572	0.415079	0	0	0	0	0	0	0.0605925
1700016H13Rik	0.451197	0.297888	0	0.126247	0.145436	0.233883	0.0699083	0.146633	0.36615	0.268156	0.107554	0.195658	0.286245	0.0411538	0.165931
1700016K19Rik	6.79634	0.609905	3.17619	2.38711	3.78407	4.94434	0.341055	0.600438	0.119084	13.8451	5.63335	5.40196	27.1164	1.62623	1.15813
1700016L04Rik	0.134024	0.412939	0.0565577	0.168548	0.180143	0.19313	0.115457	0.304898	0.18141	0.276789	0.0443538	0.161371	0.058849	0.0343788	0
1700016L21Rik	0	0.383559	0	0	0	0	0	0.849613	0	0.205677	0.167389	0.609007	0	0.111115	0
1700016M24Rik	0	0.0653579	0.0492328	0.0183451	0.012672	0	0	0.0643435	0	0.0233647	0.0279542	0.0254263	0.247266	0.0151678	0.0377787
1700016P04Rik	0	0	0	0	0	0	0	0.239258	0	0	0	0	0	0	0
1700017B05Rik	9.68076	13.3729	7.94016	10.4011	10.0099	14.8532	10.235	6.76849	9.0064	16.7957	14.7225	14.0562	9.7189	7.61055	8.3267
1700017D01Rik	0	0.220849	0	0	0	0	0	0	0	0	0.0947302	0	0.0418963	0	0
1700017G19Rik	0	0.0652128	0	0.0410131	0	0	0	0.0722257	0.0190993	0	0.0279088	0.0126925	0.0185148	0	0.0112551
1700017J07Rik	0	0	0	0	0	0	0	0.200856	0	0	0	0	0	0	0
1700017N19Rik	0	0	0	0	0	0	0	0	0	0	0.0420152	0	0.139365	0.0336342	0
1700018A04Rik	0	0	0	0.0287394	0	0.0891235	0	0	0	0.153275	0	0	0	0	0
1700018A14Rik	0.653282	1.72518	0.387966	0.260104	0.167244	0.448255	1.0451	0.2123	0.505262	1.7731	0.371436	0.394154	0.164353	0.281189	0.189438
1700018B08Rik	0	0.41599	0	0.0342157	0.0967857	0	0.0930476	0.06143	0	0	0	0	0	0.140025	0
1700018B24Rik	0	0	0	0	0	0	0	0.0169954	0	0	0	0	0.0130632	0.0080072	0
1700018C11Rik	0	0	0.0838626	0	0.0907864	0	0	0	0	0	0	0	0	0	0
1700018F24Rik	0	0	0	0	0	0	0	0	0	0	0	0	0	0	0
1700018G05Rik	0	0	0	0	0	0	0	0	0	0	0.163031	0.148288	0	0	0
1700018L02Rik	3.44717	5.59001	2.63582	2.12283	4.87723	4.18309	3.24312	3.61151	6.30315	3.2973	1.34846	1.8534	1.11325	3.22187	2.70567
1700018L24Rik	0.0828589	0.127647	0.0693034	0.0258142	0	0	0	0.0942497	0.0747698	0	0	0	0.218592	0	0
1700019A02Rik	0.223716	0.344643	0.184084	0.171393	0.100233	0.107459	0.481806	0.127235	0.504689	0.184809	0.0743207	0	0.295828	0.0553501	0.0560671
1700019B03Rik	0.402894	0.310338	0.0577797	0.129165	0.0601703	0.0322542	0.202462	0.11457	0.242375	0.277355	0.132954	0.322482	0.76442	0.0354204	0.0177062
1700019B21Rik	0	0.373812	0	0	0	0	0	0	0	0	0	0	0.321126	0	0
1700019D03Rik	13.5176	5.78455	2.77595	5.07615	2.15337	10.9659	1.16449	0.512529	2.37182	11.5389	6.71487	9.36504	11.8131	5.09033	7.12962
1700019E08Rik	0	0	0	0	0	0	0	0	0	0	0	0	0	0	0
1700019E19Rik	15.0147	15.4205	10.6897	6.44909	14.4352	10.8182	6.19781	15.3887	40.0821	18.3867	9.4293	8.17744	16.6353	7.11605	12.1483
1700019G17Rik	3.32019	3.30065	7.11186	7.50174	4.50836	3.82138	2.66728	1.69627	3.5838	8.30249	5.43894	6.93667	6.60623	8.42663	8.36928
1700019G24Rik	0	0	0	0.0455787	0	0	0.131077	0	0	0.377084	0.101446	0	0.2692	0	0
1700019L03Rik	0.353752	0.743141	0.138475	0.526251	0.547523	0.586998	0.748008	0.658446	1.24785	0.557894	0.594228	0.308852	0.450529	0.509518	0.135807
1700019M22Rik	0	0	0	0	0	0	0	0.269107	0	0	0	0	0	0	0
1700019N12Rik	0.245991	0.25264	0.274465	0.255584	0.0734751	0.0787725	0.141275	0.186539	0.221976	0.0677367	0.217366	0.0494274	0.144202	0.0415558	0.125676
1700019N19Rik	0	0.101368	0.0555735	0	0	0	0	0	0.0593765	0	0	0	0	0	0
1700019O17Rik	0	0.336282	0	0.020023	0	0.0299577	0	0.141884	0	0.0515215	0	0.0374326	0	0.0164825	0.0329436
1700020A23Rik	1.99608	0.43909	1.02599	0.940636	0.528373	0.638917	1.63745	0.83646	1.34109	3.60297	1.88591	1.54804	2.42541	0.143007	0.288812
1700020C07Rik	0.163428	0	0.0683901	0.127371	0.146443	0.0785003	0	0.371789	0.0737365	0	0	0	0.1437	0	0
1700020D05Rik	0.290242	2.4145	0.787923	1.28417	0.520154	0.446125	1.10014	1.18851	2.93336	0.719296	0.614266	0.314278	0.662198	0.420011	1.14464
1700020G17Rik	0	0.179539	0	0	0	0	0	0	0	0	0	0	0	0	0
1700020I14Rik	28.5373	29.7348	38.5853	36.1586	14.8399	21.2331	29.1939	12.6765	29.8008	16.1011	30.785	41.2511	20.4059	26.3727	32.4103
1700020L24Rik	0.32538	0.200505	0.329908	0.0409654	0.291564	0.125034	0.168181	0.6662	0.411061	0.107517	0.215326	0.117512	0.285697	0.434703	0.369754
1700020M21Rik	0	0	0	0	0	0	0	0.122877	0	0.089239	0.0717513	0	0.0952002	0	0
1700020N01Rik	0	0	0	0.017475	0	0	0	0.0627921	0	0	0	0.0332001	0	0	0
1700020N15Rik	0	0	0	0	0.12398	0	0	0	0	0	0	0	0	0	0
1700020N18Rik	2.49048	3.19724	2.35569	3.55034	4.09134	3.19005	1.66868	0.944283	0.374557	0.685784	2.67201	1.4247	0	1.60932	1.36401
1700020O03Rik	8.82414	8.61146	11.4132	9.48512	8.76279	9.59028	5.0568	7.53153	8.95084	9.79298	9.82352	9.78213	15.0263	8.77844	9.88762
1700021C14Rik	7.34617	5.00056	2.44878	1.31674	4.13331	7.38552	5.00388	3.30356	1.84995	6.49196	4.56347	7.05634	8.32543	3.63403	3.4662
1700021F05Rik	14.7249	22.4743	18.1693	18.7197	20.6471	28.6847	27.719	28.9234	25.4675	20.7803	25.4958	19.1268	41.5516	28.9305	30.3975
1700021F07Rik	0	0.1668	0	0	0	0	0	0.123158	0	0	0	0	0	0	0
1700021K19Rik	15.9917	22.9081	17.7781	22.757	14.1208	20.4126	29.074	23.5805	26.8304	15.8357	12.9051	10.8702	5.90222	15.7414	16.9256
1700021N21Rik	0.404941	1.55957	2.16393	2.77889	0.302379	0.32418	0.348841	0.230305	0.974422	1.67258	0.178688	0.121897	1.42251	1.45364	0.835347
1700022A21Rik	0	0.410088	0	0	0	0	0	0	0	0	0	0	0	0	0
1700022A22Rik	0	0.111958	0	0	0	0	0	0	0	0	0	0	0	0	0
1700022E09Rik	0	0	0	0	0	0	0	0	0	0	0	0	0	0	0
1700022H16Rik	0	0	0	0	0	0	0	0	0	0	0	0	0	0	0
1700022I11Rik	0.0268621	0.103455	0.0701671	0.0522915	0.180527	0.0258057	0.0347109	0.0152774	0.072719	0.0998568	0.0530954	0.0402449	0.305272	0.0216214	0.100512
1700022P22Rik	0.211281	0.325487	0.329127	0.244973	0.378645	0	0	0.480652	0.190655	0.349073	0.424756	0.515126	0.187857	0.19378	0.0995761
1700023A16Rik	0.0444622	0	0.0380167	0.0283268	0.0398413	0	0	0.101149	0.0401216	0.0734594	0	0	0.0779422	0.02324	0
1700023C21Rik	0	0	0	0	0	0	0	0	0	0.211196	0	0	0	0	0
1700023E05Rik	0	0.0962075	0.0269053	0.0501223	0.08394	0.0299973	0.188295	0.106554	0	0.0773843	0.0824175	0.0562232	0.492085	0	0
1700023F02Rik	0	0	0	0	0.298861	0	0	0	0	0	0.225847	0	0.599311	0.140827	0
1700023F06Rik	8.0983	10.2649	3.97242	3.3501	14.8807	7.23823	3.9635	9.03669	5.04141	4.65754	2.84585	1.54077	3.10163	2.02459	2.03041
1700023L04Rik	0	0.481566	0.170831	0.160283	0.0932852	0.200145	0	0	0.0939424	1.10943	0.205768	0.251672	0.367158	0	0
1700024B18Rik	0.216113	0.665828	0	0.18744	0.193662	0	0.372327	0.737447	0	0.357049	0.434629	0	0	0	0
1700024F13Rik	0.50876	1.25403	1.01043	0.595857	0.820592	0.488753	1.75311	3.12498	2.66274	0.504336	0.202643	0.184318	0.358491	0.86284	0.872615
1700024G13Rik	0	0	0	0	0	0.234281	0.210086	0.277398	0	0.402919	0.163885	0.149065	1.30466	0	0
1700024P03Rik	0.304831	0.281763	0	0.0577046	0.21852	0	0.05252	0.208042	0.0550144	0.402907	0.0403314	0.0733683	0.214048	0.062866	0.0947273
1700024P04Rik	0	0	0	0.0514849	0.155901	0	0	0	0	0	0	0	0	0	0
1700024P16Rik	1.58112	1.06876	2.58069	1.56261	1.06982	1.54994	1.0563	0.532202	0.23294	5.58441	2.36041	3.12372	0.197501	2.46167	1.32571
1700025B11Rik	0	0	0	0.0411036	0	0	0	0.154666	0	0	0.181061	0	0	0.0660209	0
1700025C18Rik	0	0.146363	0	0.0293946	0	0	0	0.216138	0	0	0	0	0	0	0
1700025E21Rik	0.208248	0.192464	0.300864	0.189394	0.111949	0.120019	0.179402	0.0566425	0.0449351	0.370464	0.131647	0.125083	0.0873345	0.31116	0.349554
1700025F22Rik	0	0	0	0	0	0	0	0	0	0	0	0	0	0	0
1700025F24Rik	0	0	0	0	0	0	0.0590672	0	0.0618725	0	0.090777	0	0	0	0
1700025G04Rik	4.52227	6.56996	4.03543	5.05398	5.68117	6.64751	7.73179	6.50742	11.1384	6.16222	7.18104	6.87276	6.06201	7.03614	7.371
1700025K23Rik	6.0266	6.23567	11.6894	13.3409	8.38248	6.74013	5.73409	10.743	8.6038	12.5577	20.9379	13.9985	29.5218	11.9124	9.00684
1700025K24Rik	0	0	0	0	0.0790967	0	0	0.100405	0	0	0	0	0	0	0
1700025M24Rik	0	0	0	0.116214	0	0	0	0	0	0	0	0	0	0.0623311	0
1700025N23Rik	4.54128	5.63859	0.0571809	0.170404	3.15826	3.972	3.97052	3.93201	2.93583	3.86348	0.224326	0.040808	0.297638	0.034751	0.104847
1700026D08Rik	0.173606	0.133724	0	0.138341	0.0777817	0.125084	0.0747775	0.24684	0	0.250974	0.200681	0.130381	2.73873	0.0227057	0.0682196
1700026D11Rik	0	0	0	0	0	0	0.0633855	0	0	0	0	0	0.0646523	0	0
1700026F02Rik	0	0	0	0	0	0	0	0.387255	0	0	0	0	0	0	0
1700026J04Rik	0.0215906	0.232829	0.0748359	0.0766814	0.0580402	0.0622247	0.0929975	0.0245588	0.370174	0.0178357	0.0996463	0.142427	0.0377747	0.0690305	0.0803451
1700026L06Rik	0.607897	1.56082	1.67725	1.71788	0.817077	1.75197	0.4364	0.460977	0.18285	0.669568	4.43888	1.46817	5.2649	0.202222	0.0511246
1700027A15Rik	0	0	0	0.0924935	0	0	0	0	0	0.55322	1.04822	0.136205	0.600359	0	0
1700027A23Rik	0.0671955	0.724697	0	0.0422448	0	0.129112	0	0	0	7.48066	9.59136	7.40383	27.0889	0.068935	0.138651
1700027D21Rik	0.377789	0.323333	0.0718864	0.0669553	0.188069	0.28228	0.361611	0.190988	0.0378785	0.0346763	0.0277241	0	0.0367846	0.0879455	0.044028
1700027F09Rik	0	0	0	0	0	0.0808754	0	0	0	0	0	0	0.0740395	0	0
1700027H10Rik	0	0.577001	0	0	0	2.87852	4.19452	4.40235	4.73171	1.85644	3.15568	2.79477	0.220367	1.03952	1.42751
1700027I24Rik	0.192333	0	0	0.0594672	0	0	0.165688	0.109387	0	0.158884	0	0.058039	0.169326	0.0481838	0
1700027J07Rik	0.110535	0.0851421	0.0939227	0.0699791	0	0.212377	1.52355	0.0628654	0.249361	0.273935	0.0365438	0.0997173	0.242433	0	0.545897
1700028B04Rik	0.135974	0.837891	0	0.0411036	0.121842	0.130626	0	0.309332	0	0	0	0.0823438	0.600584	0.0660209	0
1700028D13Rik	0	0.854343	0	0.0404575	0.165613	0.256821	0	0.608173	0.241236	0.610719	0.177954	0.161862	0.472225	0	0.140689
1700028E10Rik	0.050757	0.312804	0.175558	0.410541	0.597871	0.602517	0.211827	0.141014	0.167609	0.368402	0.123067	0.147605	0.215068	0.192458	0.226002
1700028I16Rik	0	0.171084	0.141524	0.316337	0.0995125	0.106687	0.143503	0.0631606	0	0	0.0367162	0	0	0.0862729	0.0288614
1700028J19Rik	1.15503	1.55695	0.698061	1.80514	1.29374	1.43325	1.07793	1.91599	0.694849	1.66978	1.11309	0.752091	0.379763	1.05329	0.854652
1700028K03Rik	1.91204	0.957548	1.99047	2.24434	1.33379	0.955214	0.831364	1.07913	0.727975	1.2026	3.24526	2.82381	5.54903	1.21384	1.42238
1700028M03Rik	0	0.276154	0	0	0	0	0	0	0	0	0	0	0	0	0
1700028P14Rik	0	0.109766	0	0	0	0	0	0.162093	0	0.05886	0	0	0.187784	0	0
1700028P15Rik	0	0.111787	0	0	0	0	0	0.0825386	0	0.0599435	0.144152	0.0437054	0	0.148232	0
1700029B22Rik	0	0	0	0	0	0	0	0	0	0	0	0	0	0	0
1700029F09Rik	23.0966	23.7666	19.6707	19.0596	27.1287	25.6579	29.5763	23.9387	23.8996	17.6064	21.5908	21.7549	25.364	26.6589	31.1398
1700029F12Rik	0	0.328802	0	0.113721	0	0.0491863	0	0.0809235	0	0.0587702	0	0.0307819	0.0624987	0.0266118	0
1700029G01Rik	7.21446	7.53018	2.91819	5.80782	2.44408	5.6056	0.978596	0.933104	2.85808	3.72932	3.57482	3.17118	1.71389	3.30897	2.64119
1700029H14Rik	0	0.130721	0	0.0753278	0.0760335	0.0407558	0	0.0893864	0	0.105145	0	0.0254855	0.148724	0	0
1700029I01Rik	1.07581	0.217606	0.150167	0.202141	0.308486	1.19251	1.09466	0.148653	0.083691	0.162746	0.426131	0.1057	21.5273	0.166435	0.108613
1700029I15Rik	2.65516	2.27243	1.76085	1.22789	3.96535	3.11757	1.52488	4.02689	2.12973	1.94968	1.59299	1.26782	3.1704	0.51046	1.45823
1700029J03Rik	0	0.124592	0	0.025225	0	0	0	0.0919937	0	0	0	0.0487466	0.0711078	0	0
1700029J07Rik	1.56688	1.81038	0.874348	0.95324	0.768874	1.34398	0.69097	1.59132	0.858445	1.87993	3.36895	3.03074	12.48	1.34524	1.00353
1700029J11Rik	0.425306	0.655201	1.14091	0.947889	0.381104	0.102145	0.641172	0.967547	0.575677	0.878349	0.776732	0.449585	2.4359	0.158533	0.160446
1700029M20Rik	0	0.0277064	0	0	0	0	0	0.061375	0	0	0	0	0.0314568	0	0
1700029N11Rik	0	0	0	0	0	0	0	0	0	0	0.0872328	0	0	0	0
1700029P11Rik	0.0576944	0.266642	0	0	0.103396	0	0	0.131252	0	0.142982	0	0.0347058	0.253131	0	0
1700030A11Rik	0.415007	4.26223	0.11661	1.17283	0.433854	2.72436	0	0	0.124831	0.228555	0.824203	0.0416483	0.303767	0.425066	0.178162
1700030C10Rik	0.684695	0.623292	0.0804551	0.0499605	0.725087	0.269087	0.187676	1.73465	1.20762	0.694168	0.143755	0.354906	0.953676	0.329016	0.361679
1700030F04Rik	0	0	0	0.063758	0	0	0	0	0	0	0	0	0	0	0
1700030F18Rik	0	0.349604	0	0.0347403	0	0	0	0	0	0	0	0	0	0	0
1700030J22Rik	0.359015	0.579415	0.133681	0.20478	0.306384	0.279202	0.633283	0.758401	0.632506	0.875611	0.450698	0.573917	0.822236	0.539555	0.474029
1700030K09Rik	10.6186	6.19588	4.31567	3.74521	6.71201	6.76663	7.64433	8.375	6.58641	9.07076	5.73822	6.50818	3.66715	5.62586	7.15108
1700030L20Rik	0	0	2.15522	1.98807	0	0	0	0.137807	0	0	2.20395	0.94765	1.43553	1.62457	1.25526
1700030M09Rik	0.06225	0.383594	0.105364	0	0.223121	0	0	0.0708076	0	0	0	0.0749214	0.0546448	0.0641219	0.0644271
1700030N03Rik	0	0	0	0	0	0	0	0	0	0	0	0	0	0	0
1700030O20Rik	0.121326	0	0	0.073962	0.108716	0.116555	0.104517	0.138005	0	0	0.0806768	0.073381	0.107043	0	0
1700031A10Rik	0	0.161263	0	0.0322096	0	0	0	0	0	0	0	0	0.0922243	0	0
1700031F05Rik	0.0409234	0.0630441	0	0	0	0	0	0	0	0.0338063	0	0	0	0	0.0214767
1700031M16Rik	0	0	0	0	0	0	0	0.0867995	0	0	0	0	0	0	0
1700031P21Rik	0	0	0	0	0	0	0	0	0	0	0.313169	0	0	0	0
1700034E13Rik	0	0.267046	0	0	0	0	0	0	0	0	0	0	0	0	0
1700034F02Rik	0	0.111778	0.0836089	0.0622061	0.130141	0.116224	0.187848	0.0271729	0.0433808	0.160063	0.079642	0.159805	0.063303	0.167409	0.14132
1700034G24Rik	0	0	0	0.0176828	0	0	0	0	0	0	0.0369667	0	0	0	0
1700034H14Rik	21.1628	14.7595	8.96622	9.68192	12.4387	13.4992	25.6774	18.4537	9.79815	9.39191	12.2062	12.0233	5.29891	14.8017	14.7326
1700034H15Rik	0.352674	1.06909	0.505805	0.702164	0.621847	0.699469	0.431222	0.647028	0.297712	0.272544	0.524603	0.354463	0.377855	0.256851	0.432369
1700034I23Rik	0.0220949	0.0680761	0.0191402	0.0713171	0.0395971	0	0	0.100529	0.0996893	0.0547569	0.131114	0.0662542	0.0966465	0.0235374	0
1700034J05Rik	0	0.0398597	0.0223645	0.0250161	0	0	0.0222904	0.0588699	0	0.0427526	0	0.170766	0.2491	0	0
1700034K08Rik	0	0	0	0	0	0	0	0	0	0	0	0	0.202042	0	0
1700034O15Rik	0	0	0.0734735	0.109467	0.157899	0.253924	0	0	0	0.0727834	0.116842	0.0531377	1.62778	0	0
1700034P13Rik	8.9113	6.66638	3.71678	3.55582	3.91042	4.86172	8.37175	3.4205	6.81693	6.90709	3.89776	5.54914	3.72611	2.95193	2.70199
1700036G14Rik	0	0	0	0.0425724	0	0	0	0	0	0	0.0940877	0.171158	0	0	0
1700037C18Rik	4.34415	3.67263	4.73286	4.86973	6.64601	5.9546	2.92083	7.95437	2.6293	4.72651	6.37412	3.95008	7.52787	3.90431	3.94427
1700037H04Rik	37.6821	22.4894	11.5382	15.3647	20.0715	35.2361	23.1083	33.4181	25.482	45.261	42.9192	48.441	53.7863	33.5653	33.0799
1700039E15Rik	0	0.143083	0	0.0994073	0.0832258	0.0594841	0	0.140863	0	0.0255753	0.0408572	0.0185812	0.108419	0.130935	0.0490669
1700039E22Rik	0	0.257551	0	0	0	0	0	0	0	0	0	0	0	0	0
1700040I03Rik	20.8894	26.0102	15.8735	18.7798	19.2123	14.7301	17.4694	26.3574	34.5553	22.7878	9.19496	7.4799	13.4078	13.3295	16.2052
1700040L02Rik	0.823543	1.2687	3.63543	2.97093	2.91081	1.05488	1.143	0.0520421	0.0412858	0.151182	0.0604553	0.164965	0.0802126	0.525549	0.526556
1700040N02Rik	0.097543	0.0751671	0	0.030994	0.0437027	0.0937369	0	0.0554762	0	0.362605	0.580176	0.732898	0.171055	0.0254188	0.0509258
1700041C23Rik	0	0	0	0	0	0	0	0	0	0	0	0	0	0	0
1700041M19Rik	0	0	0	0	0	0	0	0.0581754	0	0	0	0	0	0	0
1700042B14Rik	0	0.0855419	0	0	0	0	0	0	0	0	0	0	0	0	0
1700042G07Rik	0.251608	0.387613	0	0	0.225459	0.241714	0	0	0.227045	0	0	0.153896	0.224491	0	0
1700042G15Rik	0	0.163852	0	0	0	0	0	0.151226	0	0	0.0175321	0	0.0232642	0.0141036	0
1700042O10Rik	0.651789	0.585729	0.230889	0.412871	0.438036	0.521797	0.889027	0.432479	0.196096	0.224348	0.502761	0.261312	0.619419	0.112634	0.113017
1700044C05Rik	0	0	0	0	0	0	0	0.0781054	0	0	0	0	0	0	0
1700044K03Rik	0	0	0	0	0	0	0	0	0	0	0	0	0	0	0
1700045H11Rik	0	0.187388	0	0	0	0.350563	0	0	0	0.100483	0.323546	0.367859	0	0	0
1700045I19Rik	0	0.813066	0.45035	1.31172	0.0429934	0.322652	0.413329	1.52812	1.99161	0.317085	0.190232	0.0576764	1.51441	0.425088	0.200502
1700046C09Rik	0	0	0	0	0	0	0	0	0	0	0	0	0	0	0
1700047G03Rik	0.074389	0	0	0	0.0666578	0	0	0	0	0	0	0	0	0	0
1700047L14Rik	0	0	0	0	0	0	0	0	0	0	0	0	0	0	0
1700047M11Rik	0.490812	0.151223	0	0.0303162	0.175921	0.0943021	0.0845631	0	0.265738	0	0.0651447	0.237014	0.0864345	0.343737	0
1700048M11Rik	1.0177	0.2613	0.810952	0.805038	1.06391	0.977674	2.04564	1.35053	0.765285	1.54129	2.26513	0.927133	0.45081	1.04327	0.57399
1700048O20Rik	27.1635	11.4369	34.9599	54.1288	10.1848	12.7159	3.49517	2.22568	34.9239	12.7886	24.6027	11.4306	43.1966	1.88977	12.8792
1700049E15Rik	0.131968	0	0.111445	0.124545	0.473009	0.063389	0.113685	0.225164	0.0595421	0	0.131008	0	0.0579409	0.13552	0.102188
1700049E22Rik	0	0	0	0	0	0	0	0.177645	0	0	0	0	0	0	0
1700049G17Rik	1.21267	1.0297	2.56661	3.67342	1.5829	0.908134	0.822573	0.87976	0.827174	0.985994	2.94961	2.37397	3.84681	1.36234	1.8986
1700049L16Rik	0	0.121073	0	0	0	0	0	0.178791	0	0	0	0	0	0	0
1700051A21Rik	0	0.126307	0	0	0	0	0.176575	0	0.295938	0.135459	0	0.0984993	0	0.0214896	0
1700052I22Rik	0	0.420883	0.206019	0	0	0	0	0	0	0	0	0	0	0	0
1700052K11Rik	3.40494	6.53206	7.42338	6.2442	6.04456	7.44726	4.37216	4.82301	3.88414	6.12088	3.09206	2.82528	2.51025	5.18152	4.47457
1700052N19Rik	11.6109	10.1313	10.4868	9.35873	17.8618	8.91034	6.34912	7.99645	5.87305	10.266	8.26909	8.58217	5.83295	8.92198	11.3722
1700054A03Rik	0	0	0	0	0	0	0	0.0934314	0	0	0	0	0	0	0
1700054K19Rik	0	0	0	0	0	0	0	0.217941	0	0	0	0	0	0	0
1700054M17Rik	0	0	0	0	0	0	0	0	0	0	0	0	0.348755	0.0910568	0.373562
1700054N08Rik	5.30718	3.12869	4.50567	2.76298	6.26641	2.7425	5.85933	6.29829	8.41976	5.84031	2.95534	3.60709	8.29479	4.70616	7.28429
1700054O13Rik	0	0.208275	0	0.24532	0	0	0.116466	0	0	0.111684	0	0.0818677	0	0.0656832	0.0667735
1700055C04Rik	0	0	0	0	0	0	0	0	0	0	0	0	0	0	0
1700055N04Rik	0	0.446596	0.409912	0.101821	0.0944606	0.0759532	0.113515	0	0	0.0653124	0.12168	0.158109	0	0.0699333	0.0418966
1700056E22Rik	2.04617	2.19699	0.629788	0.938441	2.11132	3.51444	1.38879	1.48111	0.727374	3.68796	1.59987	1.52982	1.03415	1.8526	2.08598
1700057G04Rik	0	0.0859454	0	0.035309	0.0999819	0.0535952	0.0961203	0.126917	0	0	0	0	0	0	0
1700057H15Rik	0	0.093921	0.103268	0.0384697	0	0	0.42016	0.0693474	0.110029	0.0503634	0	0	0	0.031433	0.0315758
1700057K13Rik	0	0	0.459981	0.535461	1.34389	0.13098	0	0.0775426	0.369095	1.01367	0.722005	0.328357	0.598727	0.139761	0.105425
1700058G18Rik	3.53338	1.99146	1.51086	1.71507	7.33622	1.98698	4.30596	13.8219	15.3978	11.9603	3.94225	3.06608	2.95643	3.87401	3.64456
1700060C16Rik	0	0	0	0	0	0	0	0.122041	0	0	0	0	0	0	0
1700060C20Rik	0.122583	0.188846	0.100264	0.224026	0.32953	0.117763	0	0.27887	0	0.506323	0.163044	0.444898	0.432656	0	0.0610309
1700061F12Rik	0.0696773	0.107341	0	0	0	0	0	0	0	0	0.0461283	0	0	0	0
1700061G19Rik	0.546393	0.647493	0.145731	0.658391	0.640254	0.181698	0.525007	0.478082	0.436161	0.434008	0.374086	0.352859	0.36766	0.212874	0.312934
1700061I17Rik	0.0269088	0.0829083	0.0464894	0.0346432	0	0.0258506	0.0231809	0.0612161	0	0	0	0	0.0471007	0.085646	0.0285084
1700061J05Rik	6.14888	0.987575	0.59397	0.604114	3.44321	1.16789	0.110447	0.218754	0	3.17497	3.35013	4.39713	8.71909	4.05305	0.364859
1700063A18Rik	0	0	0	0	0	0	0	0	0	0	0	0	0	0	0
1700063D05Rik	3.37286	10.8251	0.856727	0.725221	1.84697	1.71012	4.19696	5.00881	3.29722	7.27528	1.49168	0.508793	2.47396	1.97553	0.855136
1700063O14Rik	0	0	0	0	0	0	0	0	0	0	0	0	0.145506	0	0
1700064J06Rik	0	0	0	0	0	0	0	0	0	0	0	0	0	0	0
1700064M15Rik	0.321873	0	0.0885107	0.197786	0	0.103072	0	0.244081	0.387267	1.15221	0.49881	0.453702	2.55275	0.0532829	0.107868
1700065D16Rik	0.202708	0.141946	0.111987	0.0894165	0.165128	0.141627	0.127	0.209614	0.116403	0.380579	0.0607337	0.0552414	0.0805819	0.0886169	0.166896
1700065I16Rik	0	0.119681	0	0	0	0	0	0	0	0.0641768	0.0514667	0.0468124	0	0	0
1700065I17Rik	0	0.404976	0	0	0	0	0	0.149509	0	0	0	0	0	0	0.0650715
1700065J11Rik	0	0	0	0	0	0	0	0.240326	0	0	0	0	0	0	0
1700065J18Rik	0	0	0.181796	0.0676436	0	0.227283	1.22286	0.538223	0.853961	0.195442	0.15889	0.289043	0	0.106518	0.10984
1700065O20Rik	0	0.292727	0	0	0	0	0	0	0	0	0	0	0	0	0
1700066B17Rik	0	0	0	0	0.129669	0.139018	0	0	0.261164	0.119542	0	0	0	0.0697877	0
1700066B19Rik	0.0411348	0.253479	0.160497	0.352168	0.184298	0.0592756	0.141744	0.116974	0.0742379	0.186895	0.108475	0.160331	0.0719626	0.087755	0.0218828
1700066J24Rik	23.4691	20.6807	10.3	12.9041	26.8342	21.9149	30.1649	36.1991	30.4962	21.0936	16.6281	11.8389	7.84989	5.372	6.1875
1700066M21Rik	4.2866	5.30375	7.81622	6.48603	8.71052	4.16667	5.84442	7.19866	6.41134	4.36365	7.38535	8.08324	8.55932	12.8035	11.8263
1700066N21Rik	0	0	0	0	0	0	0	0	0	0	0	0	0	0	0
1700066O22Rik	0	0.0964061	0	0	0	0	0	0.0711823	0	0	0	0	0	0	0
1700067G17Rik	0	0.18269	0	0.108608	0	0.341774	0	0	0	0	0	0	0	0	0
1700067K01Rik	3.27937	1.65639	1.09728	1.12415	1.83057	20.6068	3.51973	4.28055	2.28006	1.11026	0.639764	0.161642	2.26359	8.39287	10.9943
1700067P10Rik	0.08019	0.247072	0	0.025021	0.0718559	0	0	0	0	0.0662439	0	0.0483306	0.141002	0	0.0820329
1700069L16Rik	0	0.145778	0	0	0.084793	0	0.0815181	0.107636	0	0	0.12556	0	0	0	0
1700069P05Rik	0	0.12502	0	0	0	0	0	0	0	0	0	0.048915	0	0	0
1700071K01Rik	0	0.0873884	0	0	0	0.054495	0	0.258096	0.0511879	0.0937209	0	0	0.0995441	0	0.0294612
1700071M16Rik	3.19387	1.63815	0.523119	0.369511	1.40171	1.80355	1.34718	0.640641	0.959548	0.413147	4.4255	1.24088	2.03071	0.18936	0.289798
1700072B07Rik	0	0	0	0	0	0	0	0	0	0	0	0	0	0	0
1700072E05Rik	0	0	0	0	0	0	0	0	0	0	0.0741319	0	0	0	0
1700072O05Rik	0	0.314182	0	0	0	0	0	0.11599	0	0	0	0	0	0	0
1700073E17Rik	0	0.0663239	0.00938632	0.0104928	0	0	0	0.0244854	0.00971234	0.0177825	0.00708982	0.00644867	0	0.00578876	0.0057637
1700074H08Rik	0	0	0	0	0	0	0	0	0	0	0	0	0	0	0
1700074P13Rik	0	0	0	0	0	0	0	0	0	0	0	0	0	0	0
1700080E11Rik	0	0	0	0	0	0	0	0.322728	0	0	0	0	0	0	0
1700080N15Rik	0	0	0	0	0	0	0	0	0	0	0	0	0	0	0
1700080O16Rik	0	0.0583027	0	0	0	0	0.0652051	0	0	0	0	0	0	0	0
1700081H04Rik	0.102622	0.316186	0.0436989	0.0488392	0	0.197172	0	0.0583647	0	0.211936	0.373077	0.123396	0.315001	0.346672	0.106976
1700081H22Rik	0	0	0	0	0	0	0	0	0	0	0	0	0	0	0
1700081L11Rik	21.53	18.3899	24.5016	22.741	17.5349	19.6213	27.7249	21.985	25.9524	24.053	21.3844	24.8339	25.8099	20.3049	20.6594
1700084C01Rik	0	0	0.0656875	0.0122366	0.0342965	0.0735383	0	0.043536	0.0690756	0.0948538	0	0.0229857	0.0335297	0.0201096	0
1700084E18Rik	2.88077	2.85297	0.482254	2.2136	3.13453	3.36052	1.06357	3.51086	1.48545	9.85904	6.20219	8.52465	8.04624	3.41093	1.36223
1700084F23Rik	0	0	0	0	0	0	0	0.128126	0	0	0	0	0	0	0
1700084J12Rik	0.808006	0.829844	0	0.0278596	0.0804839	0	0	0	0.0810466	0	0	0	0	0	0
1700085B03Rik	0.122261	0	0	0	0	0	0	0	0	0	0	0	0.647284	0	0
1700085C21Rik	0	0	0	0	0	0	0	0	0	0	0	0	0	0	0
1700086L19Rik	25.8604	46.2282	57.2643	88.144	25.1018	30.0272	9.48127	19.7033	84.1352	25.8293	175.632	181.313	90.3735	21.8009	23.6214
1700086O06Rik	6.56136	3.2522	4.65647	5.11315	5.85698	4.89045	6.39001	4.63937	6.2767	9.25999	5.78038	6.28798	0.999226	7.66546	7.43729
1700088E04Rik	14.9275	14.6593	6.74558	12.5368	17.9425	19.886	9.24636	18.3646	14.4876	36.1373	23.2093	20.1078	33.3243	9.44749	7.85955
1700090G07Rik	0	0	0	0	0	0	0.743762	0.196413	0	0	0	0	0	0.0436021	0
1700091E21Rik	0	0	0.0850653	0.0950459	0.276505	0	0.0886084	0.350995	0	0.0849699	0	0.186339	0	0.0512619	0
1700092C02Rik	0	0	0	0	0	0	0	0	0	0	0	0	0	0	0
1700092C10Rik	0	0	0	0.0393292	0.116165	0.249081	0.335035	0.29492	0.116982	0.214185	0.0862659	0.549253	0.228917	0.379541	0
1700092E19Rik	0	0.050715	0	0	0.0294989	0	0	0	0	0	0	0	0	0	0
1700092K14Rik	0	2.67094	0.378435	0.281597	0.443879	1.66559	0.213368	0.28173	0.223501	0.818425	0.832497	0.302885	0.441826	0.221275	0.114252
1700092M07Rik	1.07442	4.55175	0	0.15104	0.481376	1.54824	1.38835	0.611059	4.60524	0.22189	0	0.329061	0.480009	0.473018	1.34687
1700093K21Rik	0.974977	0.09133	1.10281	1.59104	1.72175	0.227916	0.109575	0.241092	0.106994	1.61097	3.35042	1.5422	5.39878	0.221957	0.276543
1700094D03Rik	4.07149	4.60976	3.73795	3.70182	4.76188	3.393	2.81721	3.34786	2.70017	3.56602	4.11644	3.2149	13.0824	2.06553	2.40762
1700094J05Rik	4.35511	3.40057	0.556212	1.46926	1.8176	2.2352	3.392	1.01791	3.33776	3.64699	1.38118	2.44077	1.7802	1.13931	0.927756
1700094M24Rik	0	0.158457	0	0	0	0	0	0.116998	0	0	0	0	0	0	0
1700095A21Rik	0	0.168512	0	0.0519555	0.0490083	0	0	0.0622115	0	0	0	0	0.335858	0	0
1700095B10Rik	0.0634149	0	0	0.0399563	0	0.121845	0.0483453	0.12767	0.0506413	0	0.041948	0	0	0.0326276	0
1700095B22Rik	0	0.164518	0	0	0	0.0512968	0	0.546629	0.14455	0.264659	0.247105	0.096325	0.187349	0.166217	0.0555852
1700096J18Rik	0.189301	0.291626	0.149223	0.0555428	0.169627	0.727425	0.489226	0.215324	0.854101	0.469137	0.506462	0.115165	0.839972	0.0882435	0
1700096K18Rik	1.17793	2.63416	3.26116	5.30959	5.34562	3.65033	1.17841	1.98818	1.68012	5.93259	4.44052	2.92083	1.56447	2.33636	2.57742
1700097N02Rik	0	0.682231	0	1.04015	0	0.0709061	0.254333	0.167911	0	0	0.0488807	0.0444603	0	0	0
1700100L14Rik	0	0	0.0820397	0.0611115	0	0	0	0.112592	0	0	0.131389	0	0	0	0
1700101E01Rik	0.390456	1.20303	0.0941273	0.0350541	0.174938	0.0625169	0.0986951	0.352384	1.23318	1.23645	0.990502	1.13595	1.5999	0.234071	0.672279
1700101I11Rik	0.0785912	0.363219	0.593041	0.0981786	0.352116	0.0755006	0.270813	0.268186	0.212756	0.129846	0.312416	0.473605	0.276344	0.11982	0.201201
1700101O22Rik	0	0	0	0	0	0	0	0.395491	0	0	0	0	0	0	0
1700102H20Rik	3.0925	5.38307	2.01436	3.2632	8.07341	5.70767	4.71677	2.40016	4.25972	6.05272	1.28417	3.18558	3.81749	3.8647	2.19983
1700102P08Rik	1.27004	1.38588	0.945545	0.956117	0.521602	1.47428	0.547043	1.7456	1.43256	0.61201	0.909565	0.509115	1.25324	0.549315	0.826576
1700104A03Rik	0	0	0	0	0	0	0	0.0847487	0	0	0	0	0.0654721	0	0
1700105P06Rik	0	0.415364	0.219029	0.40779	0.2416	0.388528	0.348403	0.153344	0.36495	0.556828	0.448739	0.408158	0	0.327579	0.199798
1700106J16Rik	0	0.287212	0.119408	0.0296572	0	0.044776	0	0.159049	0.210294	0	0	0.0280109	0	0.0243184	0
1700106N22Rik	2.29832	4.89791	3.64854	5.62104	7.0708	5.04146	4.02582	6.40498	5.42683	3.32257	2.50386	2.27743	1.84563	3.82382	4.61152
1700108F19Rik	0	0	0.0599902	0.0446931	0.0638464	0.205349	0.0613804	0.324187	0.257182	0	0.188708	0	0.0625947	0.0364271	0.0366562
1700108J01Rik	0	0.552307	0	0	0	0	0	0	0.161757	0	0	0	0.476832	0	0.0861473
1700108M19Rik	0	0	0	0	0	0	0	0	0.0936311	0	0.0688922	0.0626629	0	0	0
1700109F18Rik	0	0.247072	0	0	0	0	0	0.0912139	0	0	0	0	0	0	0
1700109G14Rik	0.1593	0.122704	0	0.0248602	0	0	0.0686153	0	0.215622	0.0657978	0.158326	0.144009	0	0.0404432	0
1700109G15Rik	0	0	0	0.222252	0	0.252366	0	0.597621	0.237051	0	2.29868	1.28665	2.34608	0	0
1700109H08Rik	2.68512	2.28222	3.00368	2.20883	2.07418	1.51213	1.75478	0.84255	1.33682	2.98302	6.75592	4.35734	18.1721	0.744402	1.73836
1700109I08Rik	0	0	0	0	0	0	0	0	0	0	0	0	0	0	0
1700110C19Rik	0.182677	0.281422	0.07603	0.0566371	0.163692	0.0877467	0.865532	0.727267	0.659374	0.150907	0.181743	0.0551024	0.401896	0.0918849	0.231924
1700110I01Rik	0	0	0	0	0	0	0	0	0	0	0	0	0	0	0
1700110K17Rik	0.563259	0	0.234092	0.581267	0.504719	0.0901847	1.05132	0.640691	0.93183	1.31835	0.560498	0.736394	0.908934	0.282737	0.237981
1700110M21Rik	0	0.219773	0	0	0	0.0274099	0	0.0324543	0	0	0	0	0.0249743	0	0
1700111N16Rik	0	0.0785354	0.0434247	0.0161776	0.0456808	0	0.087833	0.0579873	0	0	0	0	0.0447079	0	0
1700112E06Rik	4.21579	1.13398	0.790731	1.40967	3.77764	2.25	1.84469	0.837282	1.44923	1.60311	2.08166	1.45028	0.940245	1.47631	1.51904
1700112H15Rik	0	0.12698	0	0	0	0	0	0	0	0	0	0	0.0724804	0	0
1700113A16Rik	10.4458	10.4786	10.6485	11.0956	11.2649	11.6686	9.57415	11.9509	5.75426	12.141	15.4273	10.6338	16.5778	8.36191	9.02873
1700113H08Rik	0.872219	1.79158	2.73917	0.834965	0.707134	0.638414	0.536702	0.897637	0.337315	0.960705	1.72815	1.94612	3.89433	0.457018	0.479345
1700113I22Rik	2.89788	4.05846	2.03534	3.91192	2.39437	2.6393	1.232	2.78256	1.32447	1.15032	3.03138	1.58203	1.35168	1.5036	1.02929
1700119H24Rik	0.123867	0	0	0.113104	0.110994	0.118996	0	0.281791	0.111775	0.409301	0	0.899216	0	0.364289	0.0616163
1700120C14Rik	12.3378	12.2752	1.56335	1.09051	20.4987	12.0995	14.1713	14.911	17.1638	17.6238	1.38342	2.35934	9.17765	1.48287	0.825544
1700120E14Rik	0.0821281	0.210869	0	0.00880874	0.0490617	0	0	0	0	0.022615	0.036117	0	0	0	0
1700120G07Rik	0	0.107183	0	0	0	0	0	0	0	0	0.13818	0	0.0611129	0	0
1700120K04Rik	0.837509	1.29022	1.80947	1.30539	1.50093	0.670477	1.8037	2.06406	1.76341	0.807164	1.0226	0.761013	1.85018	0.811011	1.03127
1700121L16Rik	0	0.612571	0.10781	0	0	0.127332	0	0	0.119605	0	0	0	0	0	0
1700121N20Rik	0	0	0	0	0	0	0	0	0	0	0	0	0	0	0
1700122O11Rik	0	0.257096	0	0.207901	0.149543	0.320648	0	0.284744	0.301189	0.0689316	0.055307	0	0	0.126718	0.212956
1700123I01Rik	0.0671491	0.0517229	0	0.0753463	0.0601703	0.0645084	0.0289232	0.11457	0	0	0.132954	0.0806205	0.117603	0.0354204	0.0177062
1700123K08Rik	0.11224	0.0864553	0.0476622	0.0710232	0.100575	0	0	0.191505	0	0.13908	0.148441	0.0337542	0	0.0581009	0.0874747
1700123L14Rik	0	0.0972345	0.108749	0.0607769	0.197951	0	0.135932	0.538455	0.0569553	0.0521402	0.0832996	0	0.0552613	0.450229	0.39997
1700123M08Rik	1.31719	0.422747	0.513092	0.521306	0.540968	0.738144	0.803751	0.436995	0.29715	1.13345	1.48782	1.68334	0.914803	0.568783	0.82762
1700123O12Rik	0	0.200262	0	0.0394293	0	0	0.111985	0	0	0.107387	0.0865056	0	0	0	0
1700123O20Rik	14.6269	11.3748	11.4148	11.5943	14.5658	14.3484	16.8571	21.1085	18.5444	9.76389	10.7604	10.9497	8.01084	15.1905	12.0813
1700123O21Rik	0	0	0	0	0	0	0	0.114265	0.0906485	0	0	0	0	0	0.0507182
1700125D06Rik	0.133668	0	0	0.202297	0.479104	0	0.2303	0.760219	0	0	0.0889781	0.0809317	0.118057	0.195055	0
1700125G02Rik	0	23.8369	0	0	0	0	0	0.854377	0.135558	0	0	0	0	0	0
1700125G22Rik	0.144022	0.110936	0.0606032	0.0225748	0	0.069179	0	0.163821	0	0.0594872	0.143048	0	0	0.0367925	0
1700125H03Rik	0.737278	0.427069	0	0.10063	0	0.206612	0.0926372	0.192933	0.250094	0.351631	0.113339	0.309044	0.15027	0.276756	0.0819986
1700125H20Rik	0.0613617	0.0945302	0.103914	0.174197	0.274922	0.294743	0.0528607	0.209392	0.0553712	0.354831	0.243566	0.0369233	0.107722	0	0.127089
1700126H18Rik	0	0	0	0	0	0	0	0	0	0	0	0	0	0	0
1700128A07Rik	0	0	0	0	0	0	0	0	0	0	0	0	0	0	0
1700128F08Rik	1.30543	5.06789	0.0444475	0.0496756	0.842224	1.35442	0.944644	2.61341	0.706792	1.38035	0.207107	0.125585	0.137396	0.108471	0.1088
1700129C05Rik	0	0.168903	0	0	0.0491219	0	0	0.187066	0	0	0	0	0	0	0
1810006J02Rik	0	0	0	0.0409469	0	0	0.109919	0.0725686	0	0	0	0	0.167578	0.0168502	0
1810006K21Rik	112.336	285.605	79.2881	77.9366	178.588	137.726	137.744	183.074	239.454	73.0519	88.4813	74.1439	112.843	83.0146	132.892
1810007C17Rik	0	0	0	0	0	0	0	0	0	0	0.0622776	0	0	0	0
1810007D17Rik	0	0	0.366718	0.300503	0.866828	0	0.378795	0.100032	0	0	0	0	0	0	0
1810007I06Rik	1.47355	5.10765	0	0	1.32041	0.353901	0.952056	5.4474	1.3297	1.5216	0	0	0	0	0
1810008A18Rik	15.5911	14.811	14.0658	16.6708	18.4878	17.8387	20.8888	26.5896	22.8214	20.0486	11.2469	10.2426	13.7503	14.8294	15.4607
1810008I18Rik	13.4073	4.78944	5.56183	2.8521	6.26811	6.16002	11.0477	6.29909	0.263009	5.93909	4.89973	4.45664	4.70467	18.8724	6.14436
1810009A15Rik	27.8602	65.6211	18.4386	17.3255	39.9229	32.5156	31.4386	54.7376	59.8382	29.1967	22.4182	18.7903	19.4914	26.2506	47.4501
1810009J06Rik	0	0	0	0	0	0	0	0	0	0	0	0	0.0637541	0	0
1810010D01Rik	0.25888	0.299111	0.601644	1.36511	0.0579936	0.373049	0.223015	0.294468	0.0584016	0.106929	0.128485	0.0389553	0.11365	0.0665308	0.0334378
1810010H24Rik	8.98604	2.36151	4.40776	3.51872	7.15217	4.06242	2.50448	2.52528	1.95564	3.79896	6.18509	5.53041	8.71644	2.7162	2.7798
1810011H11Rik	0.820137	0.918875	0.672171	0.226581	0.601282	0.214877	0.417487	0.848075	0.538233	0	0.59068	0.22386	0.19593	0.548884	0.294171
1810011O10Rik	6.12857	11.446	23.6506	8.36942	9.85484	4.47616	2.24199	2.29186	2.08332	0.762878	2.27338	7.7416	0.956399	16.4898	6.95642
1810012K16Rik	1.11998	0.86269	0.1134	0.211121	0.376344	0.672462	1.08542	0.159244	0.631653	0.346951	0.0932423	0.424051	0	0.338813	0.137874
1810012P15Rik	4.60452	4.25307	4.45207	5.77942	3.53155	5.93229	5.07592	3.60634	5.22017	2.82863	7.06157	6.41129	2.31889	6.31207	5.30079
1810013A23Rik	0.666548	0.684563	0	0.0640208	0.199091	0.640335	0.191402	0	0	0	0.298062	0.677769	0.197736	0.101078	0
1810013D10Rik	46.4269	26.2379	41.9404	36.1967	68.7899	43.3892	45.0487	37.598	33.1854	55.9657	50.6691	41.7213	60.9705	40.94	45.0884
1810013L24Rik	11.4654	12.0891	13.7072	15.807	10.0547	12.7876	13.0044	10.8448	10.9638	11.5515	17.9896	15.8354	20.4284	10.177	10.1684
1810014B01Rik	0.601354	4.63205	9.31494	3.66336	1.49682	1.89359	0.633164	1.36805	0.964705	0.717558	0.617376	0.862374	0.965415	2.20314	2.44927
1810014F10Rik	44.663	44.4537	35.644	40.1188	79.6621	36.9955	28.1483	49.7169	36.9522	18.8421	39.3828	20.57	40.3819	29.5848	29.5671
1810018F18Rik	0	0	0	0	0	0	0	0	0	0	0	0	0	0	0
1810019D21Rik	59.7258	22.5955	3.80194	11.7636	12.7646	32.6969	1.1647	0.825179	0.0727842	16.4217	14.1126	16.6772	5.16528	12.9072	8.98734
1810019J16Rik	19.9007	20.2265	12.02	14.4898	18.9945	29.0063	0.664578	0.737106	0.3063	14.9827	15.9433	15.2794	5.80723	13.6262	12.0309
1810020D17Rik	12.1647	8.32059	10.8677	7.39455	19.644	13.6729	10.5573	21.3181	13.2625	10.0988	10.9907	11.062	13.0483	8.65644	8.57688
1810020O05Rik	18.8563	3.89049	0.0476622	1.58027	0.0502875	26.3096	0.0483453	0	0.0506413	0.695401	35.4031	25.6532	0.689333	0	0.116633
1810021B22Rik	4.41608	1.78178	1.30267	1.87597	9.04483	2.42423	1.08694	2.03319	0.853919	2.69262	3.84011	3.68336	2.03804	0.941509	0.793911
1810022K09Rik	121.769	134.68	83.8132	60.382	126.115	122.749	148.555	186.591	102.296	98.8061	207.012	186.237	229.494	139.351	132.97
1810024B03Rik	0.623644	0.480374	0.114259	0.269598	0.478996	0.0427942	0.345372	0.354689	0.120592	0.294391	0.176566	0.160598	0.741851	0.0931285	0.116609
1810026B05Rik	6.64608	10.0806	7.55259	9.09169	7.0476	8.10705	6.0052	7.61241	5.9193	6.00368	17.6917	12.338	20.0589	5.76424	6.96039
1810026J23Rik	20.1434	19.14	21.5759	27.8179	26.982	24.4841	30.5288	26.795	23.0702	38.1553	28.5568	31.6912	46.3962	24.1847	23.5581
1810027O10Rik	106.746	104.385	97.5812	72.6928	177.48	107.155	103.991	169.563	77.3236	70.0977	139.96	97.0656	167.538	99.8311	100.296
1810029B16Rik	24.0826	7.25515	7.60178	4.5447	8.00846	13.0073	14.6146	11.0791	8.69261	13.3513	12.9848	15.7689	24.6454	10.9107	11.8376
1810030J14Rik	0	0	0	0	0	0	0	0.0898432	0.071274	0	0	0	0	0	0.0404315
1810030N24Rik	8.76845	9.87909	15.5883	16.6587	15.6556	15.9043	13.078	12.3557	7.0267	13.568	19.7037	20.9154	6.32031	12.3699	10.6783
1810030O07Rik	21.6148	17.1724	16.218	20.4595	28.3008	12.4742	45.4322	18.7919	18.4231	19.77	16.1192	16.5421	14.4852	15.3393	16.6913
1810031K17Rik	29.8875	26.7745	17.2089	16.1272	32.1342	26.9905	22.8522	30.2589	21.2085	30.0872	24.5242	27.5557	27.2491	22.0692	19.6487
1810032O08Rik	32.6181	15.9066	12.1635	8.12666	15.9869	27.1469	45.478	26.86	13.2786	28.3955	19.4991	22.8899	30.4555	13.9872	17.292
1810033B17Rik	0.764687	0.314142	0.130274	0.0647104	0.137043	0.195897	0.087833	0.173962	2.80614	0.0421132	2.25762	0.490379	1.16241	0.371028	0.265768
1810034E14Rik	11.2196	2.37146	1.1234	0.932261	3.20972	1.13756	1.2496	0.303056	0.454125	0.586917	0.253908	0.284242	0.129572	0.51704	0.579172
1810035I16Rik	2.76143	5.46956	0	0	1.76746	5.30568	3.39838	8.52572	6.05163	3.58472	0.26848	0	0	0	0
1810035L17Rik	166.85	133.606	99.6487	67.9422	269.827	144.429	118.325	261.145	125.137	111.83	126.215	116.278	162.959	120.248	118.156
1810037I17Rik	133.105	156.245	70.7288	87.724	203.398	181.562	108.277	113.204	88.3133	76.9997	97.8672	75.2255	65.571	87.9717	97.515
1810041L15Rik	1.25028	3.34198	0.513433	0.875767	0.0890332	6.88052	0.413707	0.122437	3.66857	6.5869	6.55451	9.52296	4.44234	0.495368	5.14318
1810043G02Rik	13.8558	10.8925	12.8641	18.3984	17.2741	11.5138	8.41272	16.1934	10.6148	16.5012	25.6515	18.3837	45.4442	7.2533	7.7013
1810043H04Rik	24.8033	26.144	27.5338	19.4805	60.9738	32.6066	41.8907	44.7325	27.0938	41.2489	17.4238	17.1358	23.407	18.4655	15.4442
1810044D09Rik	9.90083	4.91186	6.15725	5.33176	8.42073	7.57694	4.626	1.9088	2.57428	10.6742	10.6432	7.64269	6.54049	3.89584	3.16743
1810046J19Rik	74.2113	74.7773	55.3988	57.4119	74.1141	93.4299	61.5149	109.727	73.8449	70.7867	92.0785	93.6328	103.749	60.4691	60.7468
1810046K07Rik	0.127399	0.0654212	1.05422	0.568825	0.684952	0.652742	1.64624	0.144913	0.383206	0.561295	2.3	2.09201	2.38179	1.40073	0.467537
1810048J11Rik	4.52169	6.81028	7.38556	5.99618	4.35337	4.2792	2.5904	3.22892	5.04211	5.07928	4.69337	4.07398	5.85455	3.84852	3.32163
1810049H13Rik	5.54314	6.01368	3.47032	3.34141	7.97525	7.35021	4.90971	5.1507	3.73388	3.5472	4.86198	3.01093	4.73525	5.23948	5.07848
1810053B23Rik	0.72204	0.143754	1.4473	0.300272	0.15797	0.0896433	0.274793	0.24479	0	0	0	1.0272	0.0383203	1.24536	0.216915
1810055G02Rik	4.98995	13.3332	30.0046	14.2622	12.7825	14.1645	6.38726	8.20926	14.3988	6.03182	4.55649	5.4639	2.36889	27.5619	13.593
1810058I24Rik	32.2946	24.761	38.488	22.1692	32.6311	43.3033	27.1289	32.0952	18.6028	31.4882	40.1713	34.5874	34.5839	49.4943	37.0109
1810062G17Rik	0.200752	0.206178	0.451846	0.568074	0.299813	0.257143	0.34588	0.0761166	0	0.608074	0.442907	0.0402854	0.293826	0	0.241665
1810062O18Rik	0.691962	0.666247	0.86635	0.618495	0.620046	0.415468	0.521586	0.295158	0.546357	0.214358	0.802824	0.208635	0.684768	0.34941	0.176248
1810063B05Rik	32.0778	31.8147	16.4778	14.7513	23.3592	30.8976	29.1649	38.6056	24.6692	16.8503	18.9072	17.1974	8.48614	28.8062	24.6487
1810063B07Rik	8.76273	5.30951	4.05787	3.20567	6.96387	7.20626	4.77376	8.7887	3.98412	5.06156	4.51539	4.026	2.1087	6.58476	5.63681
1810064F22Rik	1.48815	0.694715	1.32786	0.909491	0.64654	1.06139	1.43738	1.38496	0.447624	0.428407	0.327084	0.743763	0.295894	1.30858	0.70676
1810065E05Rik	0	0	0	0.0206467	0.0587981	0	0	0.149277	0	0	0.0868515	0	0.0576176	0	0
1810074P20Rik	11.6227	9.52595	12.4577	12.1705	9.73755	8.47049	9.71658	7.50248	6.21016	8.34326	22.9922	20.9473	11.5199	11.4361	10.2541
2010001E11Rik	0.0681959	0.175098	0.216532	0.110019	0.0407389	0.065514	0.21541	0	0.082051	0.300457	0.254815	0.259039	0.377867	0.133116	0.169055
2010001M06Rik	2.39806	5.17203	0.256159	0.476829	3.58138	5.68259	3.7185	1.81848	3.02952	2.11307	1.5999	0.485073	0.283035	0.304821	0.933051
2010001M09Rik	0.33697	0.415293	2.04723	1.5676	2.71754	0.71218	1.04503	1.53318	0.973034	1.44751	1.29363	0.730333	0.473491	0.933226	0.556139
2010002M12Rik	0.0598599	0.138325	0.0781101	0.189184	0.134097	0.115012	0.0386752	0.204267	0.0405121	0.0123624	0.00986119	0.0717554	0.0392517	0.0240591	0.0239734
2010002N04Rik	1.88479	1.79942	1.49087	1.10243	1.04665	1.98919	0.617455	0.815286	0.958192	0.394733	6.51372	3.58347	1.51011	0.887444	0.562625
2010003K11Rik	2.55455	4.16244	17.8456	3.12129	8.09975	7.31509	2.62385	0.894072	0.13299	0.0811648	0.0973977	1.41744	0.21538	15.398	4.33351
2010003K15Rik	8.65756	5.27289	16.088	3.97392	12.9898	13.6362	6.59092	4.12231	0.181683	0.332646	0	5.83486	0.354644	20.0532	7.97861
2010003O02Rik	38.9284	33.8449	17.1471	18.4982	31.4288	35.1759	19.2579	29.3738	18.7813	27.0639	27.2604	26.4641	26.7792	22.1181	12.6034
2010005H15Rik	2.33679	1.34997	0	0	1.3087	0.280612	7.04569	0.664509	0.263583	0.361949	0	0	1.03304	0	0.143291
2010009K17Rik	0.129284	0.597502	0.105349	0.156918	0.463391	0.621	0.445493	0.294114	0.233325	0.2136	0.430138	0.234744	0.684852	0	0.0640914
2010010A06Rik	0	0.31404	0	0.0988931	0	0	0	0	0.0968167	0	0	0.116556	0	0.106566	0
2010011I20Rik	4.50648	24.7056	19.2504	7.79115	15.4172	10.8766	10.0768	40.3119	13.279	15.1667	16.2852	20.8976	27.2859	21.061	10.0264
2010012O05Rik	3.50232	5.65416	5.95742	6.31888	7.20096	2.83455	4.17437	4.09294	4.84885	3.58681	4.1605	4.14398	2.64465	4.20974	7.02813
2010015L04Rik	5.54107	6.93418	7.9601	8.30531	6.97685	4.54501	5.26122	8.36919	4.26979	11.8206	32.3007	19.4667	55.7234	5.15911	4.95786
2010016I18Rik	0.803585	0.484417	0.120158	0.16788	0.156537	0.100693	0.180589	0.198712	0.0315276	0.0865866	0.322866	0.23074	0.0305987	0.184085	0.0920439
2010106C02Rik	0.208896	0.96544	0	0	0.0935929	0.100341	0.089978	0.118807	0	0	0	0	0	0	0
2010106E10Rik	0	0	0.0383913	0	0.0402459	0	0	0	0	0.0371018	0.0296682	0	0	0	0
2010106G01Rik	17.2053	29.8203	23.7287	24.0645	15.6366	14.8229	21.2944	15.8494	14.3732	15.1524	27.3349	29.5473	27.7839	20.9521	23.3349
2010107E04Rik	386.468	388.481	336.316	341.365	541.261	305.917	229.866	563.003	315.929	288.735	434.946	407.132	509.614	330.675	321.009
2010107G12Rik	0.242095	0.298366	0.167569	0.398028	0.542336	0.232575	0	0.137688	0.480613	0.0999958	0.319309	0.304955	0.127098	0.0643595	0.218408
2010107G23Rik	13.9099	11.6451	10.3587	11.2104	25.8447	25.089	10.3282	30.4462	10.7908	20.1153	17.805	19.4487	26.5802	22.8464	23.8291
2010107H07Rik	94.1575	41.0252	30.1276	30.4368	87.5676	73.78	53.8705	43.8143	32.3984	22.7847	48.2299	45.0305	48.9474	39.1475	39.4921
2010109A12Rik	0.27511	0.211909	0.111573	0.0415447	0.123259	0	0.355495	0.469396	0	0.340898	0.183192	0.083313	0.243061	0.133413	0.067838
2010109I03Rik	0.590269	0.649524	0.0970542	0.452018	0.554109	1.40414	0.36321	0.319721	0.329732	0.510833	0.574819	0.219254	0.196819	0.700081	0.877774
2010109K11Rik	6.15394	6.76908	7.47052	7.88454	6.90904	6.85508	3.14576	6.49605	7.42222	7.63543	6.76737	6.37061	6.50926	4.81802	5.29791
2010110P09Rik	0.244614	0.30147	0.792731	0.373049	0.482221	0.187996	0.252871	0.278242	0.220734	0.080829	0.387972	0.32348	0.0857941	0.560484	0.204315
2010111I01Rik	37.6287	23.1742	36.2467	30.4516	15.5828	12.9251	22.7612	25.0558	24.3718	10.464	15.0613	8.09776	3.5287	6.30081	12.28
2010204K13Rik	2.47173	3.03796	2.57859	5.06317	4.07871	7.24709	1.09722	2.02556	2.53421	5.32505	8.28298	5.50974	6.07385	1.42934	0.855692
2010300C02Rik	17.2169	15.3916	6.75559	14.1132	27.2659	10.4946	1.96057	1.48852	0.800937	13.7903	20.9142	19.4115	16.0527	9.37728	5.58559
2010305A19Rik	8.51554	6.682	11.4244	9.27002	15.5466	7.99358	23.9443	13.3714	13.1318	21.0891	8.42478	10.4967	6.78115	16.2234	12.6445
2010308F09Rik	0	0.272028	0.42051	0.20871	0.316455	0.339272	0.152116	0.200853	0.103299	0.583482	1.53372	0.858473	1.56534	0.249319	0
2010310C07Rik	0.0738087	0.22741	0.0620524	0	0	0	0.127167	0.167911	0	0	0	0	0	0	0.0379087
2010315B03Rik	0	0	0	0	0	0	0	0	0	0	0	0	0	0	0
2010317E24Rik	22.5089	15.0895	16.6908	12.9375	21.0705	14.6599	12.8386	11.2891	14.7653	18.1657	6.76501	7.29057	13.953	8.62916	17.7458
2010320M18Rik	35.4191	18.1882	10.9436	12.7448	27.8981	22.8522	15.3691	24.5709	13.1791	43.0581	27.3691	30.4847	22.9268	19.7687	19.9465
2010321M09Rik	14.6279	9.5291	12.1116	14.6577	15.634	12.7409	19.8386	18.2336	15.9429	21.6454	14.3945	17.1689	20.2673	17.2254	19.0023
2200002D01Rik	26.3937	6.01487	5.14038	3.45412	14.1344	14.2532	5.91973	7.10582	2.81858	2.45128	7.49965	6.34773	2.90226	8.21207	6.31891
2200002J24Rik	0.349629	0.179539	0	0.0712392	0	0	0.100397	0.265129	0.210331	0.0962747	0	0.0704594	0	0	0
2200002K05Rik	0.424266	0.0816999	0.297845	0.170731	0.142565	0.560425	0.182744	1.41761	0.215351	0.700962	11.0714	9.62473	0.580158	0.393987	0.477704
2210009G21Rik	6.02134	4.73218	7.11425	7.39755	3.01041	4.67427	5.78139	3.29375	6.38233	8.22267	4.31118	5.93728	2.59835	3.86717	3.68129
2210010C04Rik	0.0244094	0	0	0.00786798	0	0.0234495	0	0.05553	0	0	0.981949	0	0.0213583	0	0
2210010C17Rik	2.60168	1.89626	9.46705	1.68268	3.43426	4.13874	2.67504	2.41839	0.454392	0.785735	3.93083	2.88714	65.0341	7.9322	3.96866
2210012G02Rik	2.33423	3.34257	1.23856	1.24689	2.29518	3.3787	3.60333	4.00942	5.65463	3.48772	2.62564	2.99346	2.21069	4.33752	3.58931
2210013O21Rik	21.1159	19.0037	18.0094	21.0124	19.5715	21.5403	34.0056	36.5646	27.0429	8.39209	22.4877	15.5591	24.3541	15.0085	19.321
2210015D19Rik	9.39758	4.76639	4.91493	5.65176	4.50841	4.50012	6.02814	5.82166	6.39272	5.54174	6.39066	5.58717	2.91076	6.20169	5.5527
2210016F16Rik	9.23326	9.63127	9.11581	8.90963	12.3538	9.19997	7.9074	9.12553	8.91884	8.44844	5.81195	6.33714	6.14695	11.2123	10.1581
2210016L21Rik	29.5037	28.7991	22.4265	24.3897	38.2126	32.3343	32.099	45.614	31.5961	22.9368	22.7907	17.3936	28.4186	19.1325	23.4695
2210018M11Rik	10.0195	12.7386	15.4467	16.5096	9.74583	9.4585	20.4715	11.6794	18.7997	13.0975	10.1672	13.1091	13.5985	14.4565	17.4466
2210019I11Rik	0.114638	0.353207	0	0.0366518	0.171205	1.46839	0	0	0	0.0315669	0.02523	0.0229484	0.0334754	0	0
2210020M01Rik	0.899922	0.594157	0.597707	1.13352	0.172799	1.4203	0.664498	0.292468	0.580048	9.29268	12.8883	10.5234	40.8038	0.594924	0.298981
2210021J22Rik	7.62674	7.91611	3.07042	4.68306	5.77236	10.0386	8.73503	12.1038	5.93281	6.35024	5.28367	3.24427	3.39245	10.0942	10.0735
2210039B01Rik	10.9916	26.3597	7.74475	12.9743	20.917	29.5009	19.9627	11.7937	19.4281	36.5074	6.14466	4.66885	8.64991	12.166	25.1603
2210403K04Rik	5.39084	4.19906	9.24293	9.85467	5.35955	5.14975	1.64366	2.72147	1.53918	2.92717	11.6499	5.81622	5.12427	10.6852	4.17777
2210404J11Rik	8.35429	8.10341	7.57106	10.7034	9.76573	5.91198	5.18295	9.11172	6.48391	8.83262	12.3783	10.7528	14.2151	6.993	8.89256
2210404O07Rik	4.71902	2.94724	6.97002	23.3983	1.71429	2.32799	1.64808	4.20716	7.94121	1.47504	0.84855	0.308726	1.46362	0.374014	0.569671
2210404O09Rik	3.18965	1.12005	3.73535	4.05435	2.54291	1.77995	3.79837	2.10752	2.85709	3.73927	5.16555	4.57182	3.77569	6.20149	6.2138
2210407C18Rik	0.630812	0.755838	0.413361	0.703906	0.188417	0.202002	0.06038	0	0	1.85282	9.88392	8.82127	3.38626	2.29552	0.541289
2210408F21Rik	3.13538	2.83321	3.60169	4.72678	4.59282	3.12687	3.1454	0.893865	1.50903	1.23371	0.851444	2.58865	0.305765	3.83201	1.55692
2210408I21Rik	1.12722	1.23643	2.23336	2.04024	1.31225	0.655663	1.06743	0.710681	0.994328	1.25878	2.01389	1.70562	3.10676	1.77712	1.42196
2210409D07Rik	0.186438	0	0	0	0	0	0	0.423978	0	0.461925	0.498354	1.24654	0.165305	0.174096	0.0891539
2210409E12Rik	0	0	0.206019	0.306536	0.24481	0.524921	0	0.310763	0.493066	0.225691	0	0	0.244211	0.839332	0.621115
2210411K11Rik	32.5635	35.6234	16.7004	17.7277	39.2392	43.5707	12.1736	24.3969	9.12279	38.251	14.1827	14.5798	20.3368	19.4629	18.7505
2210414B05Rik	0	0	0	0.0221546	0.0632745	0	0	0	0	0	0	0	0	0	0
2210415F13Rik	0	0	0	0.0891828	0.050522	0	0	0	0.0508775	0	0.0372827	0	0	0.233455	0
2210416O15Rik	2.29584	3.986	0.659553	1.05421	3.46397	4.26788	4.63418	16.641	5.54608	8.13664	2.63092	3.42792	2.97335	3.01162	3.93601
2210417A02Rik	0.957319	0.632052	0.332932	0.619845	0.367639	0.919671	1.64939	0.466681	0	0.451902	0.182121	0.496953	0	1.85814	0.674794
2210417K05Rik	1.87666	3.51058	0.980463	2.19053	3.24312	5.02224	1.38571	0.152475	1.20961	3.5435	3.65856	3.08422	0.829135	0.847382	1.12631
2210420H20Rik	0	0.172322	0	0	0	0	0.0963613	0.254471	0.403751	0.0924044	0	0	0	0	0
2300002M23Rik	0	0.139616	0	0	0	0	0	0.0515435	0	0	0	0	0	0	0
2300003K06Rik	0	0.101935	0	0	0	0	0	0	0	0	0	0	0	0	0
2300005B03Rik	0	0.280404	0	0.107244	0.489299	0.349717	0	0.207039	0	0.751808	1.825	0.77465	2.90572	0.170629	0
2300009A05Rik	40.7117	31.6366	20.7548	27.1802	46.5961	39.3415	32.5886	38.9319	20.4818	54.9611	34.894	26.364	61.024	20.1327	20.6592
2310001A20Rik	25.0104	33.539	39.3301	40.6067	34.2996	26.1778	24.685	19.2909	23.4715	26.3867	25.6349	18.5733	51.1439	22.867	20.5335
2310001H17Rik	0.913387	0.422133	0.651684	0.349123	0.409236	0.789729	1.10159	1.5585	0.226548	1.50907	1.93862	1.43282	0.685815	0.918854	0.927697
2310001H18Rik	0	0	0	0	0	0	0	0	0	0	0	0	0	0	0
2310001K24Rik	1.67029	3.14495	0.293187	0.381959	1.99559	3.56578	1.11913	1.4777	1.84216	3.21954	0.248184	0.67722	1.31717	0.347017	0.177688
2310002D06Rik	0	0.239803	0.124998	0.139611	0	0.14954	0.134096	0.177061	0.28093	0.38577	0	0.283279	0.68871	0.148878	0
2310002J15Rik	0.409986	0.25264	0.411697	0.255584	1.68993	0	0	0	0.147984	0.338684	1.14117	0.593128	3.67714	0.207779	0.125676
2310002L09Rik	0	0.0966618	0	0	0	0	0	0.0713711	0	0.207333	0	0	0.109939	0	0
2310002L13Rik	0	0	0	0	0	0	0	0	0	0	0	0	0	0	0
2310003C23Rik	22.3597	37.191	26.6102	30.3816	27.736	21.7565	21.1684	41.5501	21.6551	25.4036	28.9905	28.9902	66.0115	26.1972	25.743
2310003F16Rik	193.762	203.919	110.758	108.86	221.641	229.098	177.211	312.837	203.987	264.624	123.856	128.749	165.481	136.449	142.961
2310003H01Rik	9.85575	11.1605	10.0501	10.0481	9.11678	11.0589	17.6528	15.5935	18.2613	14.9155	8.10037	7.74959	5.97246	9.47194	12.8555
2310003L22Rik	3.51792	4.29524	3.19973	3.89146	3.38704	5.59067	6.12557	7.91793	5.96059	2.92156	2.6519	2.51306	3.37128	3.79841	4.35557
2310004I24Rik	11.9736	14.9944	8.7698	8.47405	13.4938	8.15073	8.57459	10.6534	6.79437	4.42983	7.75918	7.0575	13.7695	7.43925	7.693
2310004N24Rik	31.0434	29.1327	33.9083	30.7579	43.912	39.8502	46.5369	52.4268	30.6428	42.5542	38.0457	36.0334	27.3231	27.6271	28.0642
2310005A03Rik	0.039754	0.306213	0	0.0126986	0.0712447	0.0381906	0.136986	0.0904382	0.035873	0.0328403	0	0	0	0.0417222	0
2310005E17Rik	0.0481754	0.148432	0.164412	0.122504	0.215843	0.0925618	0.373511	0	0.0434723	0	0.0636702	0.115825	0.0422391	0	0
2310005G13Rik	0	0.0763617	0.100522	0.0588591	0.0444165	0.0158729	0	0.0187941	0.0298193	0.0272984	0.0435564	0.0198087	0.0288955	0.026528	0.00881367
2310007B03Rik	0.158473	0.104613	0	0.014583	0.0202482	0.58624	0.038848	0.128237	0.0408103	0.0186668	0.104478	0.0678604	0.0197691	0.0360925	0.0480658
2310007L24Rik	0.323502	0.62296	0	0.428825	1.81175	0.233085	0	0.275981	0	0.0668102	0	0.0487466	0.0711078	0	0
2310008H04Rik	10.2129	10.7035	4.52162	5.36037	8.56912	8.35445	4.87891	6.3541	10.5564	5.94408	10.8905	8.32893	5.76362	10.8668	13.4475
2310008H09Rik	21.7224	15.1329	22.2949	21.8165	15.4132	19.9421	23.4151	19.8921	17.4324	28.9797	16.6967	21.7894	21.7112	23.0908	22.0795
2310008N11Rik	0	0	0	0	0.117779	0	0	0	0	0	0.174956	0.159134	0.232133	0	0
2310009A05Rik	12.8164	33.9196	27.1825	27.9141	34.7477	26.3612	29.4423	42.0529	23.8718	11.5376	19.5205	17.456	21.8258	30.2083	25.2635
2310009B15Rik	18.6951	15.0955	12.3998	11.6609	28.1898	29.7267	21.8807	24.0516	20.0113	32.5917	19.2171	19.6641	15.5944	12.2746	12.3387
2310010J17Rik	8.48685	7.07424	3.60631	3.64262	9.68188	12.9749	6.28286	8.91039	4.14375	9.59516	12.1407	7.91271	16.8974	3.92038	3.07577
2310010M20Rik	1.91368	1.98825	2.13089	2.25404	1.15648	1.45363	1.11182	1.56929	1.56621	1.28675	6.55615	4.38554	6.35829	1.93067	1.98054
2310011J03Rik	21.0034	18.1317	16.7403	29.7775	26.8323	21.5205	18.5417	28.0328	22.1802	45.2835	23.173	22.463	28.3263	22.5041	21.8428
2310014F07Rik	0.103407	0	0.220117	0.0984033	0.13899	0.447032	0.133622	0.176434	0	0.81152	0.478474	0.248689	0.68019	0.161174	0.0538832
2310014L17Rik	2.16649	6.48305	1.19274	0.813113	1.17318	3.95296	9.25119	2.28704	3.5021	2.24036	7.77525	5.62407	0.844926	1.53607	1.18968
2310015A10Rik	6.86979	3.0305	4.41921	3.34645	4.23783	3.39773	1.04488	1.79703	1.00253	2.92172	4.24305	3.17541	4.65876	2.41871	2.12405
2310015B20Rik	0	0	0.155352	0.115641	0	1.71207	1.70585	2.02716	1.42949	1.79938	0	0.843914	1.4069	0.366826	0.564469
2310015D24Rik	0	0.107445	0	0	0	0	0	0.119	0.015734	0.0144039	0.0114921	0.0104528	0.0152478	0	0
2310016D03Rik	0	0.10853	0	0	0	0	0	0	0	0	0	0	0	0	0
2310016M24Rik	99.4585	78.5058	33.3162	46.1597	105.133	100.539	87.7215	110.85	62.7666	105.582	73.3418	78.4234	90.4916	50.1713	53.8477
2310020H05Rik	0	0	0	0.0285274	0	0	0	0.104704	0	0	0	0	0	0	0
2310021P13Rik	50.7023	35.8098	39.264	51.2098	50.4046	44.3451	44.1906	45.4383	44.0876	24.237	35.8662	32.9994	35.9071	24.2634	27.4034
2310022A10Rik	20.1804	14.8502	10.8703	13.5305	17.6342	20.6296	22.5503	21.3209	19.5253	24.4022	11.6635	12.3569	13.6171	10.0607	11.952
2310022B05Rik	24.7422	13.41	9.16231	8.18676	16.8159	25.219	18.6091	32.3399	26.7425	56.3431	38.8972	44.325	22.6589	21.6443	31.5792
2310028H24Rik	26.4968	23.2767	19.0468	24.7094	19.6466	22.9229	32.9267	32.4031	34.9443	21.7855	20.8643	15.0747	9.20269	11.0589	9.08835
2310030A07Rik	0	0.179539	0	0	0.104431	0.11196	0	0	0	0	0	0	0	0	0
2310030G06Rik	10.8015	12.1466	14.3314	20.8781	18.0102	18.433	12.8779	7.77623	4.56506	12.7633	21.3786	15.0085	11.7856	15.5414	10.0387
2310030N02Rik	7.89384	7.66296	5.28693	5.54908	8.96291	9.713	11.7374	13.407	9.17234	7.54828	10.724	7.4782	10.2446	7.84994	6.52607
2310033E01Rik	0.449746	1.10856	0.524526	1.67459	2.41802	0.604883	0.0774877	0.306944	0.0811679	0.222918	0.178956	0.217031	1.02891	0.181177	0.04572
2310033P09Rik	17.2444	24.7384	11.3823	14.4207	18.9677	27.8733	14.6589	24.856	15.6432	18.2024	10.4284	9.40309	7.95798	12.5542	10.8596
2310034C09Rik	0	0.0986241	0	0	0	0	0	0	0	0.264427	0	0	0	0.131697	0
2310034G01Rik	1.62028	4.36819	0.203494	1.26331	1.3067	2.02353	0.348952	0.368605	0.511735	1.13772	2.04005	1.31843	2.92045	0.575265	0.91115
2310034O05Rik	0.104781	0.8071	0	0.0498356	0.0469457	0.100661	0	0.238372	0.047276	0	0	0.0315011	0.0459514	0.0272039	0.0545747
2310035C23Rik	10.6265	9.98859	10.5618	10.6652	9.02353	6.68005	7.86326	6.16439	8.16722	9.3096	15.4954	12.4166	13.6627	9.13259	10.0231
2310035K24Rik	5.74003	7.83385	10.3786	7.70888	15.534	9.62227	7.26788	11.5246	8.72547	12.7296	11.1156	9.25437	10.6984	11.0086	8.32255
2310036O22Rik	236.829	155.408	58.3853	58.487	172.841	177.375	161.248	253.664	183.489	174.623	72.743	66.9514	67.7665	79.9318	91.7044
2310037I24Rik	60.5838	40.185	32.5209	39.7108	48.0602	63.9236	72.0533	65.6375	69.6748	81.7244	44.8002	60.1183	53.1215	50.0796	54.4665
2310039H08Rik	27.6059	25.4912	19.4004	18.4672	32.7092	37.7035	13.968	24.1182	14.3312	47.0522	22.0996	22.7077	22.8872	26.1868	19.1447
2310039L15Rik	15.2317	16.9747	4.18678	6.23716	5.51754	8.19846	14.7966	17.3256	12.7699	13.2074	7.67738	8.15783	8.18722	6.59484	4.83077
2310040G24Rik	21.9776	8.44489	2.70283	4.51232	14.5693	11.9413	21.2744	111.892	29.1189	74.6425	43.1555	63.739	13.8197	53.1096	44.3446
2310042D19Rik	5.04507	3.56557	8.33482	12.4905	4.89358	10.1555	1.38897	1.49382	1.4432	9.78543	20.1918	20.0801	8.6044	4.858	3.43455
2310042E22Rik	0	0.53885	0	0	0.117535	0	0.0376652	0.298399	0	0	0.0288815	0.0262697	0	0	0
2310043J07Rik	0.225551	0.0868675	0	0.053513	0	1.84179	0	0	0	0	0.0372879	0	0	0	0
2310043L19Rik	1.14933	0.295098	0.715728	0.651635	4.8061	2.30027	3.13532	0.326832	0.172854	1.42417	2.47841	1.38725	0.252952	0.91207	0.727513
2310043O21Rik	0.113468	0.174802	0	0.0347403	0	0	0	0	0.102391	0	0	0.0685822	0.100042	0	0.056816
2310044G17Rik	8.78415	12.0465	12.158	8.71613	9.30722	11.7694	7.81133	12.5501	10.4242	16.0122	14.0169	14.7688	11.68	18.8431	13.9149
2310044H10Rik	75.1852	80.4248	51.8257	63.8067	97.1285	130.116	94.4385	132.193	93.4682	118.302	71.4905	65.868	54.3744	47.5346	48.9225
2310045N01Rik	59.7435	24.1138	16.8389	14.8386	41.6497	37.6505	22.1307	37.1043	25.1225	27.6378	21.9259	22.1108	20.9753	22.8615	20.7415
2310046A06Rik	0	0.142902	0.0396128	0.0147579	0.0415601	0.0445565	0.199775	0	0	0.153257	0	0.027873	0.121977	0.145223	0
2310046K01Rik	4.2862	2.68401	3.62804	5.03697	3.16168	1.54754	0.252481	0.139184	0.840358	0.677927	0.375866	0.117152	0.199468	0.548022	0.0312
2310046O06Rik	9.52156	12.018	5.5991	8.76548	8.03432	10.2411	9.19017	11.6519	9.13836	9.1657	8.24101	6.97039	9.86239	7.61603	7.8819
2310047B19Rik	11.3511	10.1193	7.90524	11.9854	15.2829	11.1261	10.9698	17.2373	12.0108	19.111	11.404	12.3954	12.71	12.3287	12.9404
2310047M10Rik	10.1539	12.6326	7.25106	7.55321	12.494	12.2857	7.3191	10.7417	8.28111	10.2955	10.4884	6.12898	15.1599	4.32433	4.41423
2310050B05Rik	5.7005	5.0182	0.289823	2.7994	5.10805	6.25865	2.80615	0.926309	1.10228	0.336365	2.49662	0.252316	2.20835	0.165002	0
2310050C09Rik	0	0.0844514	0	0.0173574	0	0	0	0.124711	0	0	0	0	0	0	0
2310057J18Rik	0	0	0.0363205	0	0	0	0	0	0	0	0	0	0	0	0
2310057M21Rik	6.91929	7.4326	7.98525	7.36994	7.0859	7.25763	7.50155	7.60279	6.18008	6.33807	7.27874	7.42514	9.6369	6.36038	7.14725
2310057N15Rik	0	0	0	0	0	0	0	0	0	0	0	0.0692418	0	0.0595148	0
2310061C15Rik	19.7878	16.5687	7.71829	5.73896	17.1825	13.384	23.443	26.5134	19.4793	15.0501	4.82675	5.10282	4.22475	11.2815	14.6688
2310061I04Rik	24.9326	32.7819	16.6603	23.4902	26.8423	44.4386	30.5655	39.9431	19.202	38.9673	16.5327	15.9157	20.1344	21.6506	20.0194
2310061J03Rik	1.73378	2.79815	1.87416	2.34504	2.6633	1.82423	1.10241	2.06604	2.30953	1.39815	0.98146	0.867908	1.15752	1.12499	0.909676
2310061N02Rik	0	0.123956	0	0	0	0	0	0	0	0	0	0	0	0	0
2310065F04Rik	0	0.0289186	0	0	0	0	0	0.128114	0	0	0.0247473	0	0	0	0
2310067B10Rik	24.0862	19.0091	27.3728	29.2452	21.5652	22.1432	38.1311	16.2475	19.9799	46.3509	32.6983	30.4806	27.8302	18.2563	17.4867
2310068J16Rik	1.135	1.82798	0.308026	0.540073	1.10949	1.04112	0.355547	0.645513	0.512237	1.10808	0.682037	0.372216	0.6787	0.402095	0.430157
2310069B03Rik	0	0	0	0	0	0	0	0	0	0	0.0383648	0	0	0	0
2310069G16Rik	2.22894	1.99381	0.847207	0.631174	0.257715	1.03611	4.21194	1.88107	1.62205	0.475174	0.571318	0.69287	0.379015	0.367399	0.776472
2310079F23Rik	1.83667	3.03302	3.19882	3.00988	2.08387	2.80533	3.50592	4.524	3.63666	3.65667	2.04584	2.1063	4.45861	2.9005	3.31309
2310079G19Rik	0	0.107977	0	0	0	0	0	0	0	0	0	0.126621	0	0	0
2310081J21Rik	0	0	0	0	0	0	0	0	0	0	0	0	0	0	0
2400001E08Rik	79.7785	60.1151	64.2852	60.5933	94.237	83.3519	75.0758	100.884	70.4686	120.267	80.7974	71.9561	86.8435	64.7405	71.9874
2400003C14Rik	87.8619	51.6401	41.7069	45.4633	51.8459	59.4311	58.821	56.0986	47.7783	49.7342	63.5194	66.3871	43.2617	49.7088	52.6297
2400009B08Rik	0.942534	1.45201	0.92922	1.20934	1.68915	1.50911	1.62391	2.85895	6.52064	1.29769	7.43403	1.35235	1.69089	2.14796	1.67732
2410001C21Rik	32.1716	35.1594	42.3386	35.9016	41.7984	33.9549	28.4926	54.003	29.5374	45.047	32.0985	31.7873	91.4563	28.8456	28.792
2410002F23Rik	89.3966	47.8738	50.8478	65.6843	71.7374	78.3664	86.386	85.1016	58.9173	99.4109	62.0199	77.7691	89.9958	68.187	70.4412
2410002I01Rik	4.92336	6.4243	7.512	6.10323	6.73275	6.35339	8.625	9.67495	7.75818	8.78681	5.46113	4.44962	6.92455	4.90811	5.33408
2410002O22Rik	19.329	24.4897	23.0126	17.7486	24.6649	16.6426	21.4239	23.7383	22.756	19.7394	23.4186	21.9283	25.5513	27.8739	30.2288
2410003K15Rik	29.1528	19.4448	15.9507	13.8379	29.7714	22.0609	18.4497	24.1757	15.7988	20.0465	28.8711	25.3768	43.6766	15.9374	16.1896
2410003L11Rik	0	0.357318	0.0952074	0.141826	0	0	0.099905	0.395743	0.10465	0.0958026	0.539568	0	0.613631	0.285996	0.23191
2410004A20Rik	0	0.344225	0.0824797	0.184383	0.429046	0.306653	0.302482	0.254162	0.288043	0.0527384	0.126387	0.0383191	0.111794	0.101168	0.0505576
2410004B18Rik	24.0538	28.2645	16.3664	18.0197	34.6951	27.47	31.1349	38.877	32.6137	21.8474	19.1605	18.4986	26.6612	17.1732	15.9815
2410004I01Rik	0	0.0971774	0	0.0198774	0	0	0	0	0	0	0.0417373	0	0	0.0324663	0
2410004N09Rik	48.2471	23.9583	17.1772	10.0608	31.1714	39.3726	53.4321	45.8029	17.9032	27.9484	43.2469	38.0207	52.6847	23.7996	40.2856
2410004P03Rik	0.243524	2.29792	0.052475	0.430798	0.163658	0.256595	0.104888	0.692519	0.329627	0.377202	0.502139	0.529807	0.133242	0.0160914	0
2410006H16Rik	306.413	114.323	63.4675	53.1005	294.533	205.559	267.294	235.848	111.165	138.427	238.465	183.979	456.219	101.425	187.224
2410007B07Rik	0.057206	0.528769	0.0485541	0.144703	0.153782	0.109913	0.246404	0.390421	0.154864	0.0945143	0	0.0688211	0.100391	0	0.148506
2410012E07Rik	0	0	0	0	0	0	0	0.0466703	0	0	0	0	0	0	0.021531
2410012M07Rik	0.0293826	0.18106	0	0	0.0526578	0	4.55616	0.133688	0	0	0	0	1.2346	0	0
2410015M20Rik	127.169	106.09	62.3765	83.5079	171.506	138.419	79.8889	117.01	69.9684	93.6325	99.0498	91.5423	96.2992	79.7779	72.1599
2410016O06Rik	10.6668	8.77772	7.0595	5.02554	8.56877	9.99277	6.50655	12.1835	11.3593	11.3659	6.27599	6.99317	7.3417	8.75192	9.04888
2410017I17Rik	0	0.0557598	0	0	0.0648665	0.0695432	0	0.0823416	0.0326614	0	0	0	0	0	0
2410017P09Rik	3.35313	2.37237	3.74365	2.62061	3.87265	2.37419	1.61547	3.94123	2.74562	4.6987	3.63269	3.39349	2.52936	2.64794	2.63727
2410018L13Rik	7.47163	4.48298	3.40614	2.11084	7.61127	4.00446	3.65865	20.2181	13.0586	11.6622	3.94692	4.53473	36.0719	3.26161	3.59473
2410018M08Rik	0.558476	0.796625	1.18359	0.53456	0.426295	0.973672	1.06912	1.52931	0.783929	0.905612	1.51366	1.17832	4.9756	1.25749	0.693172
2410021H03Rik	0.254369	0.65311	0.0708407	0	0	0.0814553	0.511301	0.48223	0.535585	0.630393	0.0562057	0.0511229	0.223723	0.557364	1.12426
2410022L05Rik	36.7103	30.4707	18.1039	16.3276	52.0365	45.7554	45.801	63.8953	50.9034	38.3649	38.3714	32.4698	56.4061	36.9346	41.3461
2410042D21Rik	11.1949	8.75911	14.0787	13.2519	8.38588	9.83864	9.0203	11.3681	8.50862	8.29982	10.9631	9.40008	14.793	10.6871	12.0283
2410057H14Rik	0.490334	0.188845	0.100264	0.186688	0.219687	0.235525	0.211202	0.27887	0.110616	0.303794	0.570653	0.296599	0.324492	0	0.0610271
2410066E13Rik	5.52849	4.16165	6.95522	7.04821	4.27838	6.03531	9.41691	5.89547	10.998	3.42526	6.67437	6.90034	3.90527	4.51511	7.11693
2410075B13Rik	7.22843	4.38572	2.38527	2.12886	4.44986	5.68907	3.44857	7.52343	3.16772	7.15215	2.6346	2.47743	9.51359	4.49483	3.8695
2410076I21Rik	0.905804	1.28809	0.880762	0.918652	0.8741	1.27181	1.7407	0.634048	2.13775	0.633154	0.507412	0.587396	1.7749	0.642027	0.753542
2410088K16Rik	0.695932	0.536056	0	0.154455	0.155901	0.167141	0.299759	0.197901	0.627991	0.28745	0	0.105707	0.925181	0.328182	0.0838838
2410089E03Rik	7.04592	7.17719	7.10688	10.5812	5.9833	5.44074	6.43103	5.6453	9.07344	11.2909	13.5949	16.1295	16.6813	6.77223	7.5778
2410091C18Rik	9.05988	11.5268	7.35836	8.82156	8.27984	11.0635	8.58132	13.3047	9.68033	9.27153	9.92671	9.28584	10.4894	10.1517	10.8958
2410114N07Rik	0.570001	0.87811	0	0.0199543	0.340507	0.182528	0.272797	0.57632	0.114301	0.156957	0	0	0	0	0
2410124H12Rik	0	0	0	0	0	0	0	0.214843	0	0.0780146	0	0.0569877	0	0.0947673	0
2410127L17Rik	7.80916	19.3565	7.38094	5.92766	4.97903	9.20926	8.92659	7.60155	11.6543	5.23114	5.61246	6.54631	7.79709	9.66803	17.842
2410131K14Rik	5.16017	5.91038	10.4704	9.29751	6.54906	7.24237	7.2711	8.79342	14.3327	12.4396	9.54702	9.43127	9.05989	8.58365	7.86504
2410137F16Rik	0.449946	0.623844	0.391409	0.563938	0.268789	0.561927	0.658938	0.1706	0.974447	0.65666	0.800531	1.06973	0.288486	0.417938	0.288313
2410137M14Rik	0	0	0	0	0	0	0.184977	0.162829	0	0	0	0	0	0	0
2410141K09Rik	0	0.468807	0	0	0.272686	0.146173	0.262154	0.346148	0	0	0	0	0	0	0.0743578
2500003M10Rik	55.077	59.1999	51.2488	55.1073	60.6916	54.4045	68.4984	73.0281	57.9764	60.3563	50.1551	56.4746	61.2861	52.2658	60.026
2500004C02Rik	2.87633	6.28098	2.72427	3.24273	3.57832	3.32659	3.63257	6.25761	4.05709	2.05313	2.32115	1.69235	2.17536	2.10173	2.64611
2510002D24Rik	33.6863	37.078	19.6957	27.7983	28.9894	29.09	14.7476	15.442	13.4962	14.7883	20.9489	16.4549	25.052	14.0052	16.6804
2510003D18Rik	0	0	0.130084	0.048428	0.145718	0.312447	0.14009	0	0	0	0.108519	0	0.143984	0.0773525	0
2510003E04Rik	20.0859	20.95	18.7144	25.0223	23.6053	23.1431	19.8906	25.4568	22.5856	24.4669	24.6693	23.8893	26.1815	19.3512	20.7118
2510006D16Rik	219.745	102.853	82.4576	93.1452	199.266	108.856	147.739	139.228	146.094	168.056	119.484	111.598	93.237	80.9958	115.475
2510009E07Rik	12.2074	11.3277	12.9092	16.4159	8.08437	11.2234	8.2815	12.8984	12.5819	11.0298	10.0253	10.1357	6.77586	16.4979	11.5261
2510012J08Rik	18.5277	22.5854	17.5642	20.9208	20.8073	27.6093	32.9891	30.8755	33.5903	37.2635	12.9428	14.0683	18.7652	16.4243	18.2667
2510039O18Rik	26.0953	27.9445	37.9406	45.7108	61.8632	80.7641	17.3035	55.0641	22.3315	94.1301	59.1423	54.6133	41.6338	27.5492	30.9695
2510049J12Rik	7.69845	9.64386	10.9806	15.0368	10.2568	5.91656	2.00703	1.17525	0.511876	1.62337	3.43243	1.56709	1.27588	3.50172	2.17748
2600006L11Rik	0.413797	0	0	0.109154	0	0.795048	0.35647	0	0	0	0	0	0	0.501357	0
2610001J05Rik	7.33702	5.2413	6.6087	2.53837	3.12818	9.97588	14.4761	4.84587	2.08233	17.7187	18.1723	11.9662	1.06183	16.8014	17.1768
2610002D18Rik	8.47635	7.93061	5.4644	3.393	6.76031	4.39126	8.4872	6.7138	11.0928	10.0084	3.13689	3.51985	5.71796	11.3438	15.7314
2610002I17Rik	6.07851	5.75956	6.20087	7.07873	6.01651	6.93895	11.8093	10.1253	8.35386	12.4169	6.91092	6.22493	7.05515	8.15908	9.42656
2610002J02Rik	52.4483	14.4471	20.1911	19.8305	24.5091	57.0203	12.2704	17.2452	12.6851	54.3304	42.0178	37.2703	26.1284	27.7034	27.9386
2610002M06Rik	5.27832	6.787	4.41174	5.01378	4.49664	5.33678	5.99288	2.27176	3.78619	3.69486	6.35556	6.21815	9.18788	6.80186	6.61193
2610005L07Rik	18.8854	11.3512	13.2488	11.3366	17.2872	16.4091	20.8017	12.5412	20.2156	20.4963	13.3467	14.6147	24.179	12.2868	17.1941
2610008E11Rik	6.48739	4.09178	7.31364	9.11084	4.83377	3.25162	5.13304	8.62247	6.09798	6.35914	9.98747	11.549	9.68692	8.29861	10.5346
2610015P09Rik	2.73729	3.34809	3.79591	3.85957	1.9721	3.145	2.41731	1.67414	1.79979	4.22703	3.99682	3.1655	5.48338	2.95899	3.38151
2610016A17Rik	6.13453	2.70014	1.25309	0.155488	0	5.89328	10.4183	10.9652	0.158161	18.6779	24.4719	24.1759	13.6714	20.0652	25.7537
2610017I09Rik	0	0	0	0	0	0	0	0.314761	0	0	0	0	0.12225	0	0
2610018G03Rik	6.91572	3.76737	6.74875	5.51168	6.26766	3.78921	2.99014	2.48257	7.47445	3.7797	3.29539	3.67574	15.3032	11.2069	8.05445
2610019E17Rik	18.8652	39.7698	14.4301	15.5555	26.6913	36.2465	51.3208	64.3758	36.7348	11.073	16.691	14.2521	25.3094	14.2832	26.0316
2610019F03Rik	0.711983	5.41968	5.95409	3.33455	2.1579	3.1584	1.98435	0.809861	1.22826	1.88557	2.89924	1.45666	3.84673	3.01453	1.68172
2610020C07Rik	2.73848	2.05337	2.51607	2.78901	2.60588	2.28157	2.33822	3.74896	3.45521	2.62258	4.01144	3.09629	5.61928	2.35792	3.75525
2610020H08Rik	5.78955	9.05724	6.38005	6.44662	8.0772	4.9484	5.50098	5.74447	9.17901	3.9864	4.21479	3.94173	11.7226	3.42582	6.623
2610021K21Rik	5.32663	2.77437	2.9168	2.13272	4.1139	1.75445	2.75321	1.58685	2.40331	9.5758	6.12282	12.4925	3.75116	4.23051	10.4374
2610027L16Rik	9.43732	9.41086	7.9348	10.1832	9.02962	9.84365	10.064	10.6308	10.9777	6.8795	7.30131	8.06467	8.1128	10.7971	11.2294
2610028E06Rik	0	0.0218251	0.0246603	0	0	0	0.0244089	0.0483443	0.0383523	0	0	0	0	0.0151947	0
2610028H24Rik	0.212407	0.46746	0.0261593	0.360624	0.0271903	0.670464	0.0784203	0.103546	0.0273816	1.2032	1.00107	0.291372	0.743804	0.176548	0.0641479
2610029G23Rik	16.6693	18.1358	9.80529	10.0678	16.2006	10.3309	14.2419	23.1051	18.2059	15.1134	8.67724	10.3824	16.3615	16.6037	18.1642
2610029I01Rik	6.36228	6.32345	7.5615	5.51391	5.45584	7.39364	10.4313	7.35364	6.04982	5.9057	10.2499	8.66585	2.99551	9.30532	7.98797
2610034B18Rik	18.062	12.9925	17.1601	20.8224	18.8609	18.2239	15.6421	16.5502	24.3619	14.7432	11.4226	5.57459	7.54646	15.6542	22.1292
2610034M16Rik	0	0	0	0	0	0	0	0.0135534	0	0	0.0156992	0	0	0	0
2610035D17Rik	17.4088	14.8059	14.1528	14.9962	9.51442	19.4332	12.9396	3.96041	6.95882	8.74757	26.9186	28.4384	8.79044	10.6528	13.1228
2610035F20Rik	0	0.231367	0	0	0	0	0.0862528	0.113888	0	14.7226	1.91905	1.38436	38.5004	0	0.0522288
2610037D02Rik	0.855809	0.722998	0.600804	0.152233	0.123688	0.397816	2.59225	0.580935	1.4947	0.330681	0.218276	0.157175	0.229275	0.385037	0.250805
2610039C10Rik	30.0853	22.941	23.3795	21.3972	34.9648	21.8114	38.7458	35.7923	32.7959	24.7461	14.7688	16.9083	21.1464	22.7891	32.0284
2610044O15Rik	12.085	4.98184	5.60869	6.53871	7.41831	8.3917	11.6201	14.9978	6.93853	7.147	6.77182	7.49131	3.76178	7.74508	8.11908
2610100L16Rik	0	0.0628809	0	0	0.0365753	0	0	0	0	0	0	0	0	0	0.0214226
2610101N10Rik	15.2719	19.7968	17.881	19.7812	10.8495	14.3414	24.1519	16.1243	20.2774	13.9289	14.5232	17.8843	18.398	17.4783	22.8831
2610109H07Rik	1.07939	0.218795	0.214851	0.19399	0.237559	0.545757	0.00815657	1.17392	1.60626	3.26162	0.14967	0.351681	3.88064	0.112157	3.93802
2610203C20Rik	0.338746	0.184183	1.17529	0.12236	0.232119	0.708277	1.04711	13.826	10.9144	8.27979	5.49083	6.28467	0.94116	0.0850659	0.307542
2610203C22Rik	0.681671	0.140058	0.388346	0.101276	0.122165	0.261945	0.391488	0.155076	0.205041	0.150165	0.480377	0.409628	0.119507	0.261074	0.0713346
2610204G22Rik	1.93237	1.17172	1.15228	0.830425	1.44079	3.77808	1.12893	1.37498	1.10184	2.15117	1.75841	2.13715	1.73393	1.11686	1.78268
2610206C17Rik	0.81293	1.97486	0.269402	0.291087	0.700425	0.931145	0.457893	0.640166	0.874638	0.413262	0.12379	0.225191	0.246369	0.181774	0.132115
2610301B20Rik	15.2247	19.2661	21.9547	24.7399	21.416	10.4709	14.4356	22.9966	14.4967	16.4358	35.8107	29.4588	71.9953	13.2535	16.0355
2610301G19Rik	40.3707	27.6296	24.4175	31.8248	40.5227	34.9528	49.9254	50.4711	48.5157	39.0996	36.8842	43.9649	51.6912	37.6737	44.1685
2610305D13Rik	0.0602099	0.154593	0.191475	0.0972886	0	0.0964035	0.034579	0.114145	0.0543319	0	0.105847	0.0240687	0.140439	0.0428345	0.0534018
2610306M01Rik	7.3529	7.81505	6.14481	6.29063	9.7043	8.04938	7.41449	14.0692	6.27503	10.0765	7.61425	5.48569	7.65201	5.95578	6.12677
2610307P16Rik	0.232461	0.316988	1.03649	0.53104	1.15211	0.177905	3.20405	2.27921	2.48263	2.97544	2.02703	1.70507	0.673478	3.12135	3.11601
2610316D01Rik	0	1.01509	0.111296	0.0621891	0.177131	12.1537	15.6667	19.562	17.5999	7.18508	11.687	11.2251	1.33077	11.2333	17.5869
2610318N02Rik	28.4649	22.6462	27.2699	22.7881	20.4372	22.5953	18.1128	10.3366	31.6754	10.3037	3.70788	0.722693	18.1949	6.70525	6.25025
2610507B11Rik	35.0184	42.5417	53.3359	55.3349	28.3224	37.05	36.134	34.1389	48.971	32.3776	39.6678	43.4071	27.3406	45.8584	43.8803
2610507I01Rik	2.06662	3.77729	0.882335	0.714222	1.75768	2.10312	1.94627	3.08782	1.80165	2.15571	1.02734	1.19692	1.14867	0.786671	0.961617
2610524H06Rik	29.8801	35.0154	27.6397	44.9859	41.3634	42.3215	59.3462	40.9596	24.3128	25.5802	27.4606	26.7449	73.991	25.1226	27.3284
2610528A11Rik	0.599981	0.396126	0.501014	0.479869	1.07525	1.56448	0.147674	1.07244	0.618751	0.212416	2.50014	0.775242	1.88477	0.519696	0.436849
2610528E23Rik	25.3909	17.1084	19.9852	16.6473	21.3931	17.3896	22.8848	30.3284	18.4533	23.5617	13.773	14.2919	24.8803	15.5916	18.0308
2610528J11Rik	8.11797	7.27812	2.64023	7.34501	1.96763	19.6886	0.859834	1.2867	0	0.879495	1.84968	0.440632	0.64276	1.80996	0.789768
2700007P21Rik	18.0322	13.1581	11.4923	10.55	9.56624	12.298	14.4205	9.3915	12.253	7.60838	11.4606	9.38098	6.54242	11.4808	13.3911
2700023E23Rik	13.6469	6.39469	5.11681	3.38077	3.43431	8.24853	12.8339	18.0151	5.40201	9.62733	4.38326	6.2591	12.5729	7.00336	8.17965
2700029M09Rik	80.313	58.2149	30.1771	32.1147	50.3589	46.1442	79.0108	85.5823	64.667	39.3203	49.6559	42.5513	69.8665	61.8845	79.8728
2700038G22Rik	3.93553	6.42617	5.26154	4.86687	3.4733	6.97686	11.2866	12.2189	7.78645	8.27734	2.86756	3.97298	3.43287	5.01592	4.21382
2700046A07Rik	0.0245233	0.0377791	0	0.0158083	0.0219746	0.0235589	0.147881	0.362629	0.0442584	0.101292	0.0485184	0.117682	0	0.260705	0.520452
2700046G09Rik	0.395043	2.63718	1.47356	1.2353	1.15046	1.07527	0.453753	0.674026	0.802074	1.19658	0.955944	0.533554	1.03774	1.61584	1.68477
2700049A03Rik	5.41941	6.96485	5.97676	5.07754	4.85152	4.1056	3.96276	6.03002	8.15908	5.95284	5.397	6.07317	6.37719	7.51745	9.61373
2700050L05Rik	5.74941	4.82603	7.32678	7.0517	4.7308	4.54079	7.84207	6.23586	5.55395	7.5505	8.48372	9.54906	12.5687	6.38126	7.5323
2700054A10Rik	1.01574	1.92892	1.19994	1.41576	1.28094	2.50856	0.987209	1.03475	0.714271	0.657371	0.772006	0.700825	0.320115	0.768146	1.07475
2700060E02Rik	87.2967	91.3487	66.94	62.8893	83.4821	113.651	102.382	106.261	68.805	57.2728	141.297	141.765	458.295	160.733	221.755
2700062C07Rik	19.3694	8.89019	19.9809	16.8202	20.5307	15.973	27.2685	19.9524	14.488	18.0304	21.6891	22.0304	19.9535	19.2088	20.5887
2700069I18Rik	0.412129	0.380941	0.137916	0.0513713	0	0.158369	0.0710066	0.468785	0	0.0680908	0	0	0	0	0
2700070H01Rik	0.79764	0.472614	0.158655	0.0788169	0.522311	0.501024	0.819277	1.57032	1.35649	1.41921	0.506066	0.405065	0.295439	0.616442	0.243153
2700078E11Rik	5.71189	12.6735	9.24573	7.68138	4.72907	6.1428	5.90511	5.35944	10.3805	6.35148	9.52118	10.6608	9.25223	7.60637	13.4055
2700081L22Rik	0	1.03638	0.461233	0.721449	0.10047	0.538569	0.869307	0.637685	1.01177	0.0926234	0.297994	0.406569	0.197691	0.610166	1.18
2700081O15Rik	3.16346	15.0772	5.20134	4.54166	3.6408	6.89486	8.55032	18.138	51.0177	14.61	5.38505	6.24837	8.83819	4.89531	22.9575
2700086A05Rik	0	0.115508	0	0.0234651	0	0.07203	0	0	0	0	0.0496604	0	0	0	0
2700089E24Rik	16.4048	24.5131	29.285	30.679	20.44	19.5862	18.8015	26.9274	23.1961	12.4324	22.2122	20.1666	22.3774	29.9719	24.9255
2700089I24Rik	0	0	0	0	0.052236	0.028001	0	0.0331542	0	0	0.0192298	0	0	0	0
2700090O03Rik	1.1119	0.570973	3.93881	2.36942	1.32845	1.18685	1.70285	2.5295	3.12152	2.44939	0.986009	0.971579	4.03375	1.99886	1.16789
2700094K13Rik	197.282	139.664	111.984	83.4048	280.858	174.077	161.5	300.052	256.82	249.433	101.696	133.523	248.646	144.88	197.266
2700097O09Rik	5.59042	9.80988	6.7519	5.06586	6.20991	4.82681	5.23082	13.952	11.3394	4.2402	8.74637	6.77135	6.71335	9.12966	11.0288
2700099C18Rik	18.5521	18.9855	18.8873	17.7323	38.4331	11.1603	19.9774	20.2484	16.7011	13.4647	11.4675	11.4655	28.1074	14.4336	28.313
2810001G20Rik	15.4761	14.6395	15.5747	13.2885	22.0788	13.4329	10.116	16.9087	12.0664	10.1492	7.99753	6.08916	9.41892	8.62993	15.2937
2810002D19Rik	1.18452	1.76778	1.39865	1.07773	1.19409	2.56037	5.70798	3.07367	2.20457	1.19257	0.855322	1.26699	0.84303	2.62835	2.72674
2810002N01Rik	31.6343	27.808	21.3069	22.0698	33.4817	30.1226	15.631	35.6539	30.4217	30.0655	27.3589	23.1294	18.6419	24.6193	22.5269
2810004N23Rik	42.6087	28.8917	15.2495	11.2346	15.3297	24.9225	26.6731	25.7177	21.5619	27.6015	16.1239	22.5535	12.3152	24.079	23.9961
2810006K23Rik	5.95041	9.41318	4.41416	4.03897	6.02301	6.30393	10.0525	17.9111	14.6329	8.78609	3.72365	4.12526	3.86399	7.67008	9.10341
2810007J24Rik	0.0749691	1.15493	22.065	4.24169	1.88097	9.57622	3.14304	1.53495	0	0	0	0.299812	0	23.0903	4.86444
2810008D09Rik	93.7972	72.7094	44.251	36.7137	108.782	90.7973	135.563	109.138	70.9469	75.4118	37.417	34.1055	95.4957	21.9799	27.1786
2810008M24Rik	13.7928	16.2436	16.7732	11.1978	17.2622	8.67846	18.854	23.1768	15.5836	9.67553	14.3633	12.2607	17.6604	15.761	17.1306
2810011L19Rik	0.0153685	0.189407	4.02323	2.75918	0.0137713	0	0.953236	1.92294	3.46704	0.266611	0.162039	0.110539	0.42999	0.559852	0.80403
2810013P06Rik	8.32516	10.5479	6.07482	9.63845	8.01768	8.19709	6.38983	13.1277	7.02095	9.76964	8.33057	8.94641	6.42304	7.69696	7.46481
2810021B07Rik	11.4237	15.1774	5.97115	4.38783	8.46738	10.7535	11.2776	12.0348	8.47506	7.37856	6.26686	7.10219	3.62101	9.33418	8.90999
2810021J22Rik	3.41055	2.19179	4.55123	4.21191	3.79751	2.1035	2.13835	1.33139	2.29454	6.09327	4.48626	4.31633	11.1994	2.78564	3.09218
2810025M15Rik	25.0877	22.0113	17.0869	17.3348	29.5028	24.7897	40.0132	53.3226	50.4084	27.7907	14.0201	13.5851	17.8897	23.7375	28.5097
2810029C07Rik	1.00018	2.33205	1.5177	3.05362	1.79246	1.32441	0.232869	1.29142	0.683	4.26516	4.52906	3.85999	11.5216	0.716905	0.801818
2810030E01Rik	5.35709	2.92615	1.30883	2.04687	5.11627	1.86844	2.05761	6.35229	5.76808	3.42946	1.67083	1.67648	4.1554	3.24655	3.55554
2810032G03Rik	0.0448841	0	0.19184	0.0714713	0.201097	0.043119	0.0386659	1.48058	0.850548	0.704486	0.296518	0.0539407	0.275396	0.492497	0.657821
2810046L04Rik	12.7538	10.585	13.6215	11.9802	10.9547	10.7952	14.1048	15.0821	14.2874	26.6525	13.102	14.8706	16.8616	13.1421	15.0303
2810047C21Rik1	0.624182	1.36645	2.26238	0.347705	0.588748	1.26239	1.04712	0.597886	0.32609	0.16283	1.77781	0.3944	10.9311	1.69927	1.59467
2810049E08Rik	0.0526824	0.0811594	0	0	0	0.0506106	0.0907677	0.0599248	0	0.217601	0	0	0	0	0
2810055F11Rik	3.02558	0.631182	2.06352	0.789066	4.0667	2.21023	2.38922	5.37737	3.4412	8.04493	2.41246	2.11863	4.38741	5.42904	3.9612
2810055G20Rik	0.0642069	0.0247283	0.0139548	0.0103995	0.0143835	0.0462614	0.124451	0.401685	0.231755	0.278462	0.0211565	0.0769733	0.0140353	0.137505	0.231259
2810403A07Rik	61.9444	55.7966	51.1921	55.0107	44.0109	53.6388	61.6733	57.3306	52.0942	65.8798	54.7012	72.8765	56.6683	53.5586	57.0783
2810403D21Rik	1.35845	0.363957	2.45376	1.97743	1.58774	1.02133	1.06849	0.470279	0.266485	1.56132	3.55501	2.73606	8.65615	0.975989	0.673821
2810404M03Rik	0	0.0700094	0	0	0	0	0	0	0	0	0	0	0	0	0
2810405F15Rik	5.48688	5.5268	3.20506	3.2219	2.39528	8.58243	1.45438	5.56104	6.12554	0.987882	1.1144	0.211171	0.308041	0.463201	0.629989
2810405K02Rik	23.6968	4.2653	13.9739	8.83592	16.1992	25.9724	14.1003	45.4799	10.9489	156.874	60.9262	77.4065	52.2687	61.1896	51.5654
2810407C02Rik	32.8242	58.4824	56.9145	57.4574	32.2412	47.8371	49.8959	44.1631	32.9534	27.291	52.8717	48.1498	32.3591	69.7502	61.4676
2810408A11Rik	8.62456	2.92501	7.89834	7.37244	15.2834	4.01903	3.99209	9.07809	6.06925	12.9201	8.26115	7.93904	12.6798	8.93947	10.3452
2810408I11Rik	4.83361	10.74	3.86521	2.4186	5.16419	5.09002	3.60344	10.3618	7.04587	5.45196	3.51466	2.29947	3.10886	5.83679	6.74336
2810408M09Rik	9.012	13.3578	9.86348	10.3577	11.0304	12.7269	12.2453	30.1706	10.7745	14.0674	9.67747	10.3206	19.8823	11.2809	11.223
2810410L24Rik	6.01164	7.03074	2.33199	3.23297	7.13546	8.19417	8.40537	10.7404	18.518	12.7404	4.07079	3.91046	3.88553	3.47607	5.43539
2810417H13Rik	33.4148	50.6756	27.6768	41.033	43.2042	42.9675	68.921	98.7183	111.342	34.1016	20.7168	21.0786	32.6814	51.4164	74.5761
2810422J05Rik	54.8344	29.2384	24.4694	20.5076	40.5064	29.9541	25.6123	26.6931	21.2183	33.1722	29.7138	28.4595	26.0644	27.2167	31.3792
2810422O20Rik	4.45509	4.12958	3.85654	3.58605	4.80402	4.24362	2.9272	3.6074	3.2025	3.30603	5.65842	3.87704	2.54664	5.06057	3.91155
2810428I15Rik	145.914	72.7298	40.5624	33.8462	117.646	111.98	94.207	161.815	109.897	114.757	54.0264	48.3837	39.5681	50.1168	53.4943
2810429I04Rik	4.84351	2.67853	3.85656	3.36361	2.33699	3.93719	7.91705	4.37924	5.26721	4.61673	3.79976	4.50801	2.30158	5.23385	3.82945
2810432D09Rik	26.4497	28.8097	26.8614	25.2594	45.599	37.7206	43.3243	79.4096	48.0712	40.6836	26.6466	25.0448	33.0634	31.7217	35.4192
2810432L12Rik	5.58326	10.0435	6.53716	8.14516	8.72473	9.76258	7.44927	14.1151	16.0823	6.89027	6.33858	4.26535	5.86473	5.89164	5.93638
2810433D01Rik	2.84682	0.12899	3.72841	2.65792	5.32699	0.965248	0.937693	0.666685	0.151112	0.0345842	0.165901	0	0	0	0
2810442I21Rik	1.0806	1.14293	0.588872	0.700062	0.433564	0.666246	1.3755	1.11908	1.65913	0.452996	0.170061	0.0773412	0.0705122	0.93253	0.783109
2810442N19Rik	0	0.101935	0.111745	0.0416267	0	0.0635663	0.0570015	0.0752729	0.238835	0	0	0.0796641	0	0	0.0341539
2810453I06Rik	22.0412	18.9835	15.1319	17.7255	15.6482	22.6612	18.1485	22.4982	17.8097	23.5242	17.2354	18.9759	29.4032	11.6583	14.0935
2810454H06Rik	1.89507	1.05656	1.31646	1.34311	1.50405	1.00564	0.82404	1.2523	0.651454	2.16188	1.92716	2.69425	2.35179	2.15119	2.26014
2810459M11Rik	1.22639	1.30591	3.6473	1.05472	1.43688	3.09787	1.66969	1.08406	0.0409722	0.100022	0.109759	0.834973	0.14556	5.13392	1.47865
2810468N07Rik	2.27241	0.827448	4.95483	5.35337	3.66523	2.22274	10.9269	21.6654	10.4765	4.36878	2.91967	1.96071	0.68788	1.55899	1.19225
2810471M01Rik	0.0339602	0.0523171	0	0.0108849	0.0608614	0.0326247	0.0292554	0	0.0612897	0	0.0224143	0.0203873	0.0297395	0	0
2810474O19Rik	7.43846	6.51094	10.7446	9.3046	5.00625	5.16611	4.86144	6.62049	8.09251	7.37511	8.19632	8.87766	15.0392	7.10431	7.03548
2900002K06Rik	26.9292	9.39738	2.37575	2.8179	20.1308	18.7237	15.7647	9.22331	15.6405	31.3412	3.84326	4.30235	4.31432	2.88298	2.32974
2900005J15Rik	4.24173	3.34697	3.57696	3.24026	3.08242	4.32339	1.49283	1.91229	0.86355	3.76043	4.40123	3.44463	0.792192	2.81513	1.67267
2900006K08Rik	3.43	2.23838	1.62845	1.62826	1.77154	0.640715	0.779741	1.51726	1.0747	3.3254	4.71229	3.94326	8.66987	1.8623	2.87014
2900008C10Rik	2.8789	2.34951	1.89339	1.69821	4.64337	4.56043	5.82762	4.51263	2.40638	1.62278	1.59454	0.909813	0.968178	1.50176	1.82552
2900009J06Rik	1.27412	5.04727	0.864331	0.428976	0.815498	1.74859	4.70401	7.66044	3.28494	1.80434	1.095	2.32395	0.968572	1.02377	2.27046
2900010M23Rik	243.303	172.639	141.237	165.786	388.268	284.944	286.584	559.304	229.71	183.55	230.247	170.191	111.5	167.004	193.412
2900011O08Rik	0.0439843	0.203279	3.01028	0.702799	0.039413	1.54229	3.05021	13.5084	6.19169	0.962874	0.899026	0.870482	2.67426	2.34301	0.315581
2900026A02Rik	15.7343	24.3169	21.5278	28.4757	18.1015	18.9629	19.9556	16.9518	8.28101	48.2114	37.8993	44.536	32.4131	35.9187	24.3947
2900041M22Rik	2.90484	4.15539	5.97125	4.83335	4.83404	4.7839	3.21738	1.08566	3.2204	0.8913	3.28881	1.07192	0.0363636	1.21768	0.849023
2900052N01Rik	0.0397353	0	0.0344668	0.0449491	0.0356056	0.0381727	0	0.0903956	0	0.082062	0.0785836	0.0238257	0.0173776	0.0106025	0.0105741
2900053A13Rik	17.1726	15.4014	9.02126	8.86602	27.218	17.4163	11.4969	21.5465	11.3954	18.6513	18.4912	13.1677	26.8829	13.1643	13.1193
2900055J20Rik	0.453193	0	0.150954	0.730931	0.162437	0.0870742	0.234245	0.103099	2.20833	0.0748754	0.601129	1.03886	0.239275	0.091232	0.78285
2900056M20Rik	5.32595	5.33635	6.43691	7.9495	7.19665	4.65383	4.28416	5.39398	5.06482	2.62956	5.34022	4.43739	8.47343	3.66553	5.2021
2900057B20Rik	0	0	0	0.0736433	0	0	0.150574	0	0.10515	0.0962605	0	0	0	0.0602126	0
2900060B14Rik	0.601997	0.18548	0.295793	0.257025	0	0.346994	0.622316	0.136951	0.326879	0.0994603	0	0.0728149	0.531084	0.118352	0.0600226
2900064A13Rik	64.3141	54.829	56.7109	57.0634	69.2536	62.5703	57.9395	58.1525	37.2312	47.6811	66.7751	57.6226	79.3698	55.6836	40.5665
2900076A07Rik	10.6268	7.96127	4.10233	5.04052	10.6964	9.43976	22.1341	14.7371	10.4432	6.67421	5.63934	4.7348	10.2322	4.497	5.49905
2900079G21Rik	1.80954	2.92927	1.91425	0.615036	2.08416	0.340253	4.26089	9.9662	8.71403	16.3474	2.30261	4.20835	2.92119	2.87033	4.05082
2900092C05Rik	0	0	0	0	0	0	0	0	0	0	0	0	0	0	0
2900092D14Rik	0.0179388	0.0276355	0.015578	0	0	0	0	0.0204049	0	0	0.0354714	0	0	0.00958894	0
2900092E17Rik	72.9972	69.1382	72.3817	80.4132	100.958	67.3801	88.4225	193.104	210.228	93.8822	59.2423	45.3471	55.3757	57.1991	75.2262
2900093L17Rik	0	0	0.173473	0	0	0	0.193213	0	0	3.14974	1.80562	1.7792	0.399286	2.13946	0.839088
2900097C17Rik	56.7183	67.5697	56.8488	59.4291	45.5082	47.3044	56.8152	79.4142	49.252	70.3352	62.3684	61.8215	126.653	44.7193	42.7829
3000002C10Rik	2.73099	2.51075	0.941794	1.207	3.27603	2.96212	2.92183	2.35487	1.94765	3.67515	1.77495	1.45564	0.501889	2.14193	2.21461
3010001F23Rik	1.3383	1.96589	1.65746	1.26303	2.71216	1.90033	3.58854	7.05474	4.62159	1.807	1.40069	1.23364	3.21105	2.7673	2.75838
3010026O09Rik	8.54182	7.39709	10.5938	9.19287	18.9767	9.8568	8.31635	9.54361	9.76033	11.7326	11.5921	10.2703	25.575	8.25348	10.2793
3100003L05Rik	0	0.158457	0.0850653	0	0	0	0.177217	0.116998	0	0.849699	0.409731	0.124226	0.0906058	8.86831	4.71852
3110001D03Rik	32.9733	28.9865	16.4225	14.2159	27.7457	28.3422	63.1052	45.1944	31.6499	36.4441	23.263	34.8247	22.0239	22.6956	19.2033
3110001I22Rik	2.1799	1.4071	2.80622	2.14497	1.39053	1.79817	2.80657	3.51357	2.1199	2.08461	2.41884	3.18905	4.85804	2.35871	2.65969
3110002H16Rik	10.6652	13.8938	13.4697	14.393	11.5166	11.2373	16.9358	11.5164	11.8416	6.00894	11.2807	10.982	3.73125	10.7803	10.3337
3110003A17Rik	58.9639	59.3929	62.6301	67.9353	77.0814	49.7335	75.7211	100.427	70.7787	85.9842	85.1226	97.8767	70.5283	64.7998	68.0863
3110007F17Rik	1.25544	1.22151	2.12031	1.43419	1.42101	0	3.24455	0.0751596	3.87565	0	0.349846	0.119328	0.0580223	0.237472	1.63719
3110009E18Rik	9.42493	7.53208	2.58671	3.34765	5.8589	4.53573	10.229	13.6558	11.8679	7.80215	7.05506	6.3365	3.57626	6.49796	8.03537
3110009F21Rik	0.033385	0.0514309	0	0.0107042	0	0	0	0.075949	0	0.0275789	0	0.020041	0	0.017613	0
3110015C05Rik	0	0.0992961	0.0544796	0.0202946	0	0.123841	0.0555258	0.0733162	0	0.0532457	0	0	0.0565914	0	0
3110021A11Rik	1.14464	1.6458	0.512506	0.59658	0.615405	1.31955	2.36654	1.73599	3.16753	1.57595	0.303285	0.827574	0.335334	0.543931	0.704331
3110021N24Rik	0.205934	0.815786	1.44642	0.822561	0.395424	0.706556	2.17954	1.372	1.99103	1.89562	1.70805	2.34803	2.11173	1.604	1.22907
3110035E14Rik	0.142722	5.81433	0.0413638	0.0308256	3.0267	2.54414	13.06	4.9785	8.47143	4.68983	0.073153	0.0760431	0	0.135868	8.84372
3110039I08Rik	0	0.139099	0.150407	0	0	0	0	0	0	0	0	0	0	0	0.0458844
3110039M20Rik	0	0	0	0	0	0	0	0	0	0	0.0481995	0	0.447661	0	0
3110040N11Rik	13.1138	14.51	8.16852	9.65063	12.7897	15.6606	12.7326	19.2845	9.6107	18.0154	17.4155	15.9279	15.4047	14.4688	15.2703
3110043O21Rik	13.1612	13.3384	26.3627	22.6511	22.6523	19.2766	10.4395	23.5969	13.5159	15.4666	25.5614	22.4922	24.8527	30.0619	24.7399
3110045C21Rik	0.203259	0.782823	0.303022	0.0645081	0.182134	0.781064	1.13815	2.48542	0.779518	0.671639	0	0.0305495	0.0891264	1.69089	1.43068
3110047P20Rik	0.00567729	0.087461	0.0347621	0.0185052	0.0101745	0.0109081	0.0195631	0.0581198	0.0153691	0.0140698	0.0224286	0.00340006	0.0495975	0.0061337	0.00305071
3110052M02Rik	1.45445	1.54044	2.21892	3.29623	1.96512	1.47367	2.98556	1.7578	2.57366	1.29537	2.74711	1.90635	0.734937	2.65097	2.79793
3110056K07Rik	5.34726	7.96201	4.37516	6.49909	3.33242	4.83214	5.7874	10.1776	7.69606	3.71237	4.27954	5.1747	6.33664	3.7201	4.40775
3110056O03Rik	9.23017	12.2506	9.09546	14.6247	9.68647	16.0291	9.38881	18.7368	16.0014	16.7602	8.45864	9.63044	12.0302	12.7921	10.4068
3110057O12Rik	3.47344	4.17249	5.53895	5.91101	3.37182	2.60195	2.35104	2.02251	2.5933	2.01539	10.5637	7.73632	9.72983	2.44775	3.13443
3110062M04Rik	2.95763	3.49836	2.44429	1.96772	6.20012	4.4357	4.90707	4.85533	3.75848	4.17576	3.13422	2.85856	1.85911	3.74848	3.00823
3110070M22Rik	0.409599	4.41703	1.09018	0.536103	2.43157	0.344304	0.617493	1.86363	0.415813	1.05739	1.48906	0.95424	0.942949	1.46365	1.3344
3110079O15Rik	0	0.282579	0	0.0539955	0.328729	0	0.158016	0.834578	0.165521	0.303055	0	0	0.1627	0.858845	0.615485
3110082D06Rik	0.00707498	0.217986	0.0865686	0.188942	0.00633968	0.0815611	0.140181	0.0563332	0.242603	0.0350673	0.181699	0.131366	0.123631	0.183229	0.0531744
3110082I17Rik	20.3605	21.5098	10.3059	8.61825	28.2265	21.476	20.101	21.7896	23.9084	34.1054	11.902	12.0461	12.7585	9.83281	11.8962
3110082J24Rik	0	0.129462	0	0	0	0.0807317	0	0	0.454995	0	0	0	0	0	0
3110099E03Rik	0	0.0298668	0.0168214	0.0125356	0	0.0372496	0.0835067	0	0	0.0320311	0.01278	0.0116243	0.0169567	0.0414014	0.123861
3200001D21Rik	0.0682615	0.0701064	0.157628	0.0513907	0.0611671	0.043718	0.0784062	0.103527	0.123195	0.150373	0.285068	0.313876	0.119441	0.0969033	0.108781
3200002M19Rik	43.0182	40.9142	30.2517	29.1638	38.191	32.2362	48.5665	37.4452	34.2981	80.5324	33.5084	33.6889	66.6888	33.717	40.3639
3230401D17Rik	43.2309	60.4811	52.4175	47.8306	44.1069	39.2217	49.4856	83.4888	37.1558	39.3096	50.4943	47.392	185.124	45.3389	42.4937
3300002I08Rik	1.91819	1.14918	2.11076	1.37571	1.33687	1.43325	2.29506	1.45459	0.769299	2.28885	3.32631	1.73806	5.16459	0.900205	1.71502
3300005D01Rik	0.0972424	0.127646	0	0.103256	0.0871401	0.1592	1.76639	0.129981	0	0.0684479	1.0564	0.0999004	0.0728629	0	0.0423074
3425401B19Rik	0.256748	0.0409169	1.29085	0.357156	1.99918	0.484797	0.274566	0.0906342	0.183748	1.52124	0.443149	0.641737	0.448717	1.23529	1.55232
3632451O06Rik	0.0371893	0.486978	0.209837	0.0120288	0.0999725	0.607355	0.800927	3.6591	3.27197	1.02917	3.06418	1.89522	0.341509	2.46362	2.79323
3632454L22Rik	0.204691	0.220655	0.134756	0.04097	0.17562	0.108177	0.0243946	0.13951	1.23383	0.170625	0.0590714	0.0769914	0.0361275	0.0300871	0.145302
3830403N18Rik	24.3505	0	0.934551	0.0549708	0.259758	0.222789	14.3842	0.197843	0.0523172	0	0.460132	0.0348768	0.407004	0.179795	0
3830406C13Rik	6.08223	10.3957	9.50824	12.0166	5.71666	10.3451	7.53967	6.02104	4.9646	2.59696	9.75191	7.27649	7.58023	12.4415	12.856
3830408C21Rik	4.49601	2.06498	4.91815	2.61394	3.52827	2.01205	2.45379	4.3835	2.51993	2.65293	3.86859	4.07169	3.71522	2.29414	2.40958
3830417A13Rik	0	0.0504342	0	0	0	0	0	0	0	0	0	0	0	0	0
3830431G21Rik	0.227766	1.27195	0.892008	0.480103	1.27559	1.29918	0.318844	0.404809	0.102765	0.305751	0.675349	0.221822	0.161788	0.15267	0.0988686
3930402G23Rik	0.0715924	0.0827182	0.46629	0.0984555	0.0641517	0	0.138767	0.264662	0.226111	0.162639	0.117969	0.171681	0.70435	0.30616	0.0858465
4430402I18Rik	0.0728523	0.261874	0.357164	0.430549	0.130561	0.279949	0.376556	0.138112	0.109567	0.120365	0.592544	0.160231	0.361224	0.271125	0.193297
4632411B12Rik	34.4249	27.9792	22.8998	25.4303	25.5237	28.8417	27.9102	28.5988	37.1047	34.4235	27.274	27.1784	30.9025	23.7045	23.7205
4632415K11Rik	9.0019	4.73534	5.17643	4.36071	6.29567	5.46486	8.87244	5.83488	5.36736	9.51392	6.90803	6.77403	4.85342	5.92189	5.92739
4632415L05Rik	7.74285	8.36836	5.91424	4.64327	7.2742	5.8577	9.66131	9.45406	9.17037	11.0435	10.7518	13.5854	16.0738	7.80573	10.0976
4632427E13Rik	1.32278	5.0161	1.17884	1.50532	0.911769	2.44376	4.29512	5.09257	2.57092	2.18546	1.62114	1.22878	2.24057	1.01511	0.872615
4632428C04Rik	0.191432	0.720889	0.202783	0.274756	1.73443	0.347374	0.274852	0.0967773	0.115162	0.0351422	0.0560943	0.0382662	0.0186066	0.147387	0.1131
4632428N05Rik	3.31242	1.82165	5.08548	5.25447	2.41111	3.16265	2.46702	1.56543	1.38853	1.7092	8.59858	3.63292	2.76972	1.91945	1.73656
4632434I11Rik	2.52192	3.03174	4.38875	3.96071	3.20032	2.56279	3.54136	3.29974	3.06498	3.16714	2.53588	3.20646	4.34597	4.72789	5.66842
4732415M23Rik	1.65773	1.16082	0.485393	0.496979	0.945279	0.434328	0.778946	0.685679	0.81594	2.86335	1.10511	1.09655	1.33297	0.361713	0.221141
4732416N19Rik	0.545462	0.420153	0.110682	0.247278	0.122193	0.655014	0.704842	0.930672	1.23053	1.1265	0.272384	0.165168	0.120467	0.132382	0.201905
4732418C07Rik	7.91093	13.8595	14.6473	18.9171	15.3055	9.48591	10.5458	11.2054	14.9129	10.0078	14.4626	10.1446	9.38761	10.6328	11.806
4732456N10Rik	0	0.781922	0.0352123	0.0721618	0.036385	0.487603	0.0874493	0.207842	0.109923	1.15725	3.23904	4.20006	4.24431	0	0
4732471D19Rik	9.41127	7.40008	8.02982	6.6611	5.32041	6.18921	9.0576	9.11045	10.7435	8.31099	7.50281	8.93022	9.28807	9.78354	9.27099
4732471J01Rik	3.42918	1.99188	1.21318	2.0341	2.06532	2.07921	2.10663	2.04622	2.9676	2.97214	1.53903	0.978211	2.68166	1.17673	1.75555
4732490B19Rik	9.22047	2.08029	1.07903	4.42257	0.415945	0.527013	0.345351	0.0720002	0.247515	2.24847	9.08373	9.36307	2.69471	6.9513	2.04212
4732491K20Rik	0.907862	0.834252	1.23245	1.55312	1.45575	1.4077	2.49719	1.75735	1.12105	1.39469	2.2462	1.35568	0.376016	1.27074	1.16444
4831426I19Rik	1.22064	4.97621	7.50266	5.72459	3.46599	2.0485	0.968967	1.33158	5.07983	4.05849	7.46499	7.52485	5.74601	3.97274	6.28818
4831440E17Rik	0.380714	0.684257	0.387394	0.653026	0.549625	0.467338	0.264199	0.336818	0.267203	0.349448	0.724472	0.785679	0.17561	0.517674	0.373818
4832428D23Rik	0.12712	0.146875	0.0552618	0.0411829	0.0569541	0.0305301	0.09582	0.108446	0.0860322	0.0787589	0.0733007	0.00952457	0.0138937	0.025526	0.0169595
4833403I15Rik	1.44345	2.73128	0.0272859	0.101672	0.168709	1.31132	0	0.249852	0.184054	0.168494	0.641041	0.188087	0.123465	0.168057	0.184228
4833412C05Rik	0.0538213	0.0829139	0	0	0.0482277	0.0517048	0	0	0	0	0.0355831	0	0.0944239	0.0558272	0
4833417C18Rik	0.933423	0.653626	0.508487	0.433012	0.836412	0.489118	1.68132	0.434349	0.727439	0.736039	0.532448	0.0764681	0.743638	0.466507	0.77855
4833418N02Rik	1.21299	1.20914	1.90097	1.23373	1.85417	1.71367	0.829811	1.0551	0.901415	1.32623	1.24817	1.19956	1.43735	1.12713	0.826686
4833419F23Rik	1.11813	0.430631	1.00103	2.10573	1.81598	2.08118	0.301008	0.15898	0.378365	0.865943	2.31327	1.89367	2.63957	1.03726	0.755667
4833420G17Rik	21.3507	25.1866	28.7674	17.9813	36.942	16.0212	23.0898	23.2824	19.306	31.8278	31.3854	34.9693	53.7853	26.9535	29.4407
4833422C13Rik	1.80342	3.35158	2.57751	3.13195	2.52454	1.80593	3.33311	4.18189	5.99168	2.0672	2.27408	1.87632	1.5025	3.22302	2.58921
4833422F24Rik	0.513019	0.499153	0.676368	0.912449	0.362922	0.674418	0.628028	1.32065	0.29238	0.223052	0.676801	0.161999	0.0945247	0.558562	0.414762
4833423E24Rik	1.46934	0.196833	0.0550229	0.461263	0	0.398918	0	0	0.144119	0.184709	0.210787	0.345106	0.0279674	0.0506171	0.101182
4833424O15Rik	0.0246375	0.0948876	0.880114	0.351947	0.0331154	0.213017	3.44894	8.54746	8.28151	1.01764	0.292162	0.140253	0.398411	0.827074	1.26525
4833427F10Rik	0.521084	0.917429	0.0319589	0.0357209	0.400224	0.357566	0.192383	0.719729	0.235106	0.491955	0.0737184	0.0223506	0.19562	0.25445	0.0195813
4833427G06Rik	0	0	0	0	0	0.0796004	0.142759	0.0942497	0.299079	0.0684487	0	0.0499505	0.510048	0	0.0846173
4833428L15Rik	0.582941	1.79609	1.57164	1.95651	1.52689	0.129234	0	0.0510061	0	0.518603	2.45876	1.83224	0.943316	0.351463	0.680688
4833439L19Rik	51.7752	74.0776	63.6829	51.4979	92.3009	55.2649	58.3352	63.4859	51.663	62.4914	79.3152	71.7124	61.3678	45.8609	47.674
4833442J19Rik	6.87579	2.30907	4.73317	3.15583	2.42426	5.90197	4.50236	3.95349	2.52771	4.72978	4.77259	6.08182	10.5241	5.85651	4.14875
4921501E09Rik	0	0.0588958	0	0	0.0342573	0	0	0.0144954	0	0	0	0	0	0	0
4921504E06Rik	0.0525618	0.0404868	0	0	0	0.0504948	0	0	0.0237152	0	0.0520035	0	0.0459991	0	0
4921506M07Rik	9.72111	10.6888	14.4329	10.9801	7.14817	4.06346	14.735	8.73627	10.9149	9.22586	6.4423	9.35772	12.8378	12.8204	11.2443
4921507L20Rik	0.667777	0.379008	0.574075	0.788002	0.598375	0.709044	0.908311	1.0794	0.50744	1.13232	1.04397	0.991766	1.38515	0.407323	0.573985
4921507P07Rik	0.266508	0.239497	0.807988	1.0322	0.398016	0.661404	0.286983	0.277883	0.300613	0.311892	1.40579	1.03891	1.55435	0.591418	0.448464
4921508A21Rik	3.54945	8.45483	2.08346	1.83046	3.18055	3.6391	4.72789	8.31229	3.95656	3.89311	3.38489	2.97139	6.71053	1.86244	1.73463
4921508D12Rik	0	0	0	0.017203	0.0486707	0	0	0	0	0	0	0	0.0952953	0	0
4921509C19Rik	0	0.0294088	0	0	0	0	0	0	0	0.0157699	0.0251674	0	0	0.0101942	0.020331
4921509O07Rik	0	0.0308401	0.0173631	0	0.0179384	0	0.0172456	0.0683132	0	0.0165374	0	0	0	0.0106819	0
4921510H08Rik	0	0.131388	0.024536	0	0.127372	0	0	0.161686	0	0	0	0	0	0	0
4921511C10Rik	0.0375751	0.28943	0.0967705	0.0240359	0.0336699	0.0721948	0.0323695	0.128222	0	0.0310403	0.0248078	0.0225644	0.0658303	0.0395076	0.0395266
4921511C20Rik	0	0.0519812	0	0	0	0	0	0.0383808	0	0	0	0	0	0	0
4921511H03Rik	0	0	0	0.0177762	0	0	0	0	0	0	0	0	0.0985936	0	0
4921511I17Rik	0.0416073	0.0640977	0.0356347	0.0132762	0	0.039971	0.107529	0.141981	0.187727	0.137485	0.0549587	0.0499887	0.0364599	0.0871989	0.0654771
4921511M17Rik	0	0	0	0	0	0	0	0	0	0	0	0	0	0	0
4921513D23Rik	11.3988	14.3509	12.7409	13.9231	7.42235	8.78088	11.0215	11.5284	12.5442	10.3932	12.136	12.8671	13.0687	12.4475	13.1193
4921513I03Rik	0.10344	0.318708	0	0.0110482	0.0617931	0	0.0297032	0.0392201	0	0.0284835	0.0455168	0	0.0603921	0	0.0363456
4921515E04Rik	0.269673	1.07323	0.0389266	0	0.221509	0.194301	0.193594	0.408995	0.324462	0.222774	0.0148179	0.0134779	0	0	0.0119398
4921515J06Rik	0.269802	1.00041	0.877781	0.91397	0.493315	0.777256	0.388354	0.552547	0.721221	1.40303	0.329447	0.467573	0.37337	0.0317023	0.0158368
4921517D21Rik	0	0.0384659	0	0	0	0	0.010755	0.085205	0.0112658	0	0	0.00748118	0	0	0
4921517D22Rik	0.0483027	0.0248041	0.0139971	0	0	0.0154677	0.0138703	0.054943	0.0290581	0.053203	0.0106107	0	0	0	0.00859111
4921517L17Rik	0.671529	1.30273	1.0325	1.40257	1.11433	1.31413	1.02844	2.12179	1.68325	2.26006	1.24662	0.969769	1.84989	0.753335	0.85754
4921523A10Rik	0.458059	1.18679	1.28156	1.50653	1.11942	0.600062	0.627773	0.947326	0.413341	0.773993	4.22784	3.24621	5.00851	1.49879	1.27355
4921524J17Rik	18.875	16.3464	11.9483	10.6274	16.4939	16.0867	17.7228	17.3067	9.66692	11.1332	14.4821	12.0188	14.6212	11.6527	14.0726
4921524L21Rik	0	0.171344	0	0	0.0332213	0	0	0	0	0	0	0	0	0	0
4921525B02Rik	0.802881	0.984449	0.156662	0.222885	0.616661	1.00742	0.945727	0.764152	0.709714	1.05579	0.745092	0.903616	1.17485	0.491131	0.472025
4921525O09Rik	0	0.522566	0.241369	0.154893	0.0138162	8.206	0.119543	0.157844	0.0417401	0.624119	0.243852	0.0924168	0.0808863	0.189971	0.0658468
4921528I01Rik	0	0	0	0.00489693	0.0135382	0.0580569	0.0130153	0	0	0.0124808	0	0	0.0132094	0.00809555	0
4921528O07Rik	0.0171892	0.0264806	0	0	0	0	0	0	0	0	0.011329	0	0	0	0.00916506
4921530D09Rik	0.622041	0.71871	0.134005	0.928665	0.278696	1.10552	0.830589	1.94578	0.813906	1.41312	3.05791	2.66937	0.517368	2.4496	0.50931
4921530L18Rik	0.714443	0.733752	0.731797	0.619513	0.497926	1.22017	0.615465	0.541773	0.50143	0.590192	0.736359	1.00465	0.348931	1.4917	0.568745
4921530L21Rik	0	0	0	0	0	0	0	0	0	0	0	0	0	0	0
4921531C22Rik	1.91893	5.91238	4.63412	4.68784	2.39234	2.29766	2.06037	3.82769	2.2586	2.09063	1.68782	1.06796	3.99199	1.53311	1.39869
4921531P14Rik	0	0	0	0	0	0	0	0.507788	0	0	0	0	0	0	0
4921533I20Rik	0	0.0915608	0	0	0	0	0	0	0	0	0	0	0	0	0
4921536K21Rik	0.235153	0.60377	0.340011	0.487759	0.158035	0.677715	0.422031	0.557249	0.442074	4.1927	1.04635	1.10447	2.07389	0.711279	0.532006
4921539E11Rik	0	0	0	0	0	0	0	0	0	0	0	0.0131854	0	0.0468564	0.0116844
4922501C03Rik	3.60515	6.77057	6.4881	7.90574	3.13888	3.80257	6.9638	3.73084	8.38452	5.70303	5.39152	5.34926	8.43643	6.57483	7.34151
4922501L14Rik	0.41933	0.363372	3.12552	4.21938	3.5931	3.77662	1.1966	3.63694	0.733136	2.85782	8.14188	4.55971	4.8165	5.3696	1.55563
4922502D21Rik	0	0	0	0	0	0	0	0	0.0626848	0	0	0	0	0	0
4922502H24Rik	0	0	0	0	0	0	0	0	0	0	0	0	0	0	0
4922502N22Rik	0	0.154245	0	0	0	0	0	0	0	0	0	0	0.0439001	0	0
4922505E12Rik	0	0.196856	0	0.00823221	0	0	0	0.0872103	0	0.126673	0	0.0919891	0	0.0271453	0
4922505G16Rik	0.130755	0.290959	0.0252835	0.0753688	0.156221	0.181441	0.200249	0.247884	0.35397	0.192027	0.162743	0.0522443	0.139718	0.124618	0.201766
4930401C15Rik	0	0	0.0602513	0	0	0	0	0.162829	0	0	0	0	0	0	0
4930401O10Rik	0	0.12502	0	0	0	0	0	0.369237	0.0732305	0	0.0537783	0.048915	0.214061	0.246937	0.0829665
4930401O12Rik	0	0	0	0	0	0	0	0	0	0	0	0.134224	0	0	0
4930402F06Rik	0	0.124793	0	0.0775928	0	0.0778201	0	0	0	0	0.0534949	0	0	0	0
4930402F11Rik	0.118868	0	0	0	0.0532572	0.0570969	0	0	0	0.0490978	0	0	0.0521605	0	0
4930402H24Rik	5.13196	9.37973	11.3027	12.9202	6.08979	5.33221	8.41274	8.26312	20.9786	12.6113	10.2721	11.2178	13.8381	10.4528	12.4456
4930403N07Rik	0.194991	0.420548	0.186091	0.144982	0.524177	0.168591	0.201573	0.70975	0.422292	0.338267	0.642695	0.374128	0.648078	0.218591	0.269895
4930404A05Rik	0	0	0	0	0	0	0	0	0	0	0	0	0	0	0
4930404A10Rik	0	0	0	0.113913	0	0.0380627	0.477845	0	0.178764	0	0.052326	0.071391	0	0.041587	0
4930404H11Rik	0.0840365	0.129462	0.49169	0.104654	0.376513	0.161463	0	0	0	0	0	0.0506656	0.073907	0	0
4930404H21Rik	0.0665408	0	0	0	0	0	0	0	0	0	0	0.0801149	0.0584328	0	0.0343377
4930404I05Rik	2.5672	3.48406	1.86345	2.33322	2.08131	1.99648	1.7903	2.36391	1.15829	1.51481	2.30486	1.80219	2.14604	1.8591	1.83594
4930404N11Rik	12.6235	14.9935	2.6395	4.82612	17.4422	13.886	10.2936	13.7012	15.9128	10.1097	8.18438	4.36187	3.73282	2.79992	3.65843
4930405A10Rik	0	0	0	0	0	0	0	0	0	0	0	0	0	0	0
4930405A21Rik	0.53829	1.38209	0.354817	0.188827	0.321563	0.287289	0.360668	1.02048	0.593681	0.148225	0.0791251	0.107955	0.0524919	0.154331	0.372004
4930405D11Rik	0	0	0	0	0	0	0	0	0	0	0	0.0642264	0.187377	0	0
4930405J17Rik	0	0.171511	0	0.0341275	0.0997607	0	0	0	0.301388	0.275908	0.0739676	0	0	0	0
4930405P13Rik	5.14429	8.52536	0.261499	0.17046	7.33352	4.56759	4.23017	8.33393	6.18943	5.34423	0.826198	0.610581	0.753642	0.198159	0.279478
4930406D18Rik	0	0.14967	0	0	0	0	0	0	0	0	0	0	0	0	0
4930407I10Rik	0.0635092	0.179371	0	0.0206402	0.0189696	0.0101686	0	0.0602	0	0	0.0139446	0.00634179	0.0277528	0.0227751	0.0113379
4930408F14Rik	0	1.61761	0	0.0552982	0.156816	0	0	1.39344	0	0	0	0	0.102382	0	0.0302649
4930412B13Rik	0	0	0	0	0	0	0	0	0	0	0	0	0	0	0
4930412C18Rik	4.32207	0.0967779	1.99205	3.40553	1.351	1.62946	0.0757646	0.114331	0.158726	0.0726535	0.306266	0.105405	0.0549131	0.013494	0.01344
4930412F15Rik	0.0606878	0.046746	0.104637	0.263158	0.135951	0.0874518	0.0261401	0.103546	0	0.0501334	0.0600639	0	0.0531289	0.0481494	0.0801849
4930412O13Rik	0	0.133016	0	0	0	0	0	0.0701525	0	0	0	0	0	0	0
4930413E15Rik	0	0.0671082	0	0	0	0	0	0.0495499	0	0	0.0575495	0	0.0381786	0	0
4930413F20Rik	7.90249	4.5755	1.48909	2.72329	5.08514	6.9803	2.05601	2.41312	2.3451	2.54116	2.0336	3.09346	1.62822	0.963362	1.02165
4930413G21Rik	13.1497	17.4593	8.83791	11.5939	20.1338	16.1985	14.2194	10.3309	14.3603	17.6153	7.32717	6.8543	9.44497	4.60126	5.37253
4930413M19Rik	0	0	0	0	0	0	0	0	0	0	0	0	0	0	0
4930414L22Rik	21.9429	16.8598	11.2235	11.8234	19.883	17.9521	21.0242	19.2331	25.3804	25.4497	8.50062	10.6047	11.0632	8.96608	10.9681
4930414N06Rik	1.39852	4.30894	0.956459	0.569914	1.46203	1.34352	2.50993	1.45821	3.68079	1.34785	0.774647	1.55011	1.23337	0.229821	0.640663
4930415F15Rik	0.60326	0.132764	0.0719456	0.107192	0	0.248373	0.296963	0.294082	0.155533	7.19041	0.799878	0.831478	0.303224	0.914093	0.746477
4930415L06Rik	0	0.0301885	0	0	0	0	0	0	0	0	0	0	0	0.01046	0
4930415O20Rik	0.39214	0.604107	0.106429	0.317049	0.234256	0.879009	0.337813	0.59473	1.17952	5.29104	6.95913	5.69682	2.65461	2.23047	0.45319
4930417G10Rik	0.143947	0.166317	0.187541	0.197982	0.112863	0.311144	0.124005	0.225137	0.422157	0.460788	0.379574	0.312901	0.11015	0.269332	0.278098
4930417O13Rik	0	0.163962	0.0452714	0.118058	0.0476851	0	0	0.121063	0	0	0	0	0.0466784	0.0276134	0
4930417O22Rik	0.144674	0.148584	0	0	0.0432126	0.185312	0.166174	0.27427	0.0435166	0.119513	0	0	0.0845646	0	0
4930419G24Rik	0.0553971	0.170683	0.0470678	0.0350688	0.0496397	0.106437	0.0954449	0.567114	0.199956	0.274577	0.146519	0.0666346	0.874814	0.0286934	0.0287963
4930420K17Rik	14.4826	10.7836	19.8366	9.37035	18.4928	15.3043	16.323	11.1883	8.93028	15.0047	10.8576	18.8075	11.493	25.5874	17.1964
4930422G04Rik	8.43221	6.13306	8.40345	7.77339	5.57399	4.30926	7.63913	4.91363	9.23061	9.48368	4.98825	5.37338	8.01944	5.94509	8.08233
4930423M02Rik	0	0.0728073	0	0	0	0.0454023	0	0.053758	0	0	0.0936849	0.0284043	0	0.0246452	0
4930425K10Rik	0	0	0	0.0273668	0	0.0846414	0	0	0	0	0	0	0.0775132	0.044432	0
4930425O10Rik	0.038968	0	0	0	0.0349181	0	0	0	0.0703275	0	0	0.0234036	0	0	0
4930426L09Rik	0.258306	0.284236	0.60212	0.625772	0.85971	0.212698	0.222521	0.33579	0.19979	0.396283	0.560309	0.177266	0.0969682	0.329976	0.388348
4930427A07Rik	35.4895	22.7573	22.5795	23.4547	33.7113	21.7629	12.7645	19.928	27.175	41.8554	18.7167	20.5243	19.767	24.9711	34.8065
4930428D18Rik	0	0	0	0	0	0	0	0	0	0	0	0	0	0	0
4930428E07Rik	0	0.20387	0	0	0	0	0	0	0	0	0	0	0	0	0
4930428E23Rik	0	0.14607	0	0.176033	0.084963	0.182177	0	0	0	0.0783274	0	0	0.0834653	0.142677	0
4930428G15Rik	1.64768	0.120872	0.263156	0.416598	0	0	0	0	0	0.972233	0.0519823	0	0	0	0
4930428O21Rik	0.246386	0	0.106176	0.0791192	0.11039	0.266284	0.0530631	0	0.16675	0.254421	0.121931	0.110905	0.296596	0.0651355	0.0650888
4930429B21Rik	1.57144	1.83652	1.12329	1.48229	0.801171	1.35347	1.82054	1.60256	1.83366	1.61149	0.714876	1.05662	0.616527	0.646659	0.416161
4930429D17Rik	0	0.205289	0.0286704	0.010682	0	0.0320043	0	0.0378942	0	0.0275206	0	0	0.0291723	0	0
4930429F11Rik	0	0	0	0	0	0	0	0.038109	0	0.0276766	0	0.0201122	0	0	0
4930429F24Rik	0.0718948	0	0.154444	0.0460336	0.0966342	0.138135	0.123869	0	0	0.0296957	0.0237299	0.021584	0.12594	0.227088	0.113566
4930430A15Rik	0	0.0446002	0	0	0	0	0	0	0	0	0	0	0	0	0
4930430D24Rik	0	0	0	0	0	0	0	0	0	0	0	0	0	0	0
4930430F08Rik	5.4246	6.02085	6.84072	5.40682	3.31072	6.25763	7.32238	4.90711	4.62522	6.06901	8.73889	8.08142	12.3491	9.35299	9.35675
4930430F21Rik	0	0.121477	0	0.0246228	0	0	0	0	0	0	0.052244	0	0	0	0
4930430J02Rik	0	0.2988	0	0.113525	0.1738	0	0	0	0.175023	0	0	0.118046	0	0	0
4930431A04Rik	0	0	0	0.0329644	0	0	0	0	0	0	0.0712585	0.0648145	0	0	0
4930431P03Rik	0.0455296	0.0350701	0.0394256	0	0.0203988	0.0218695	0.039222	0	0.0205424	0	0.0600433	0	0.039833	0.0121186	0
4930432J09Rik	0.0161559	0.0995552	0	0	0.0144768	0	0	0.0183769	0.0145787	0	0	0	0	0	0
4930432K09Rik	0	0.265726	0	0	0	0	0	0	0	0	0	0	0	0	0
4930432K21Rik	1.95939	1.30115	1.37586	0.816844	0.797195	1.78605	3.37869	1.5264	1.77085	3.50736	1.19904	0.832222	1.47861	1.7528	3.19573
4930432M17Rik	0.0512553	0	0	0	0	0	0	0.116603	0	0	0	0	0	0	0
4930433B08Rik	0	0	0	0	0	0	0	0	0	0	0	0	0	0	0
4930433I11Rik	0	0.120258	0	0	0	0	0	0.118391	0	0	0	0	0	0	0
4930433N12Rik	0.361431	0.123733	0.172116	0	0	0.0771594	0	0.0456798	0.0724769	0.0663497	0.0530392	0	0	0.400263	0.0843448
4930434J06Rik	0	0.0542246	0	0	0	0	0	0.0400373	0	0	0	0	0	0	0
4930435E12Rik	0	0.0626108	0	0	0	0	0	0	0	0	0	0	0	0	0
4930438E09Rik	0	0	0	0	0	0	0	0	0	0	0	0	0	0	0
4930440C22Rik	0	0	0	0	0	0	0	0	0	0	0	0	0	0	0
4930441J16Rik	0	0	0	0	0	0	0	0	0	0	0	0.0919726	0	0	0
4930441O14Rik	0	0.107803	0.212744	0.0396354	0.0940567	0.117644	0.180848	0.358187	0.126291	0.0867109	0.0807126	0.0524383	0.0305972	0.187098	0.0839326
4930442J19Rik	0	0.115497	0	0	0	0	0	0.127917	0.0338262	0.0309665	0.0247486	0.0225106	0	0.0197083	0
4930442L01Rik	0	0	0	0.0329991	0.0229502	0.0246049	0.0220638	0.116532	0.0231117	0.0211578	0	0.0153648	0	0.0136014	0
4930443G12Rik	0.0354623	0.109262	0.0304806	0	0.0317767	0.170339	0.855384	0.282362	0.0320003	0.0878849	0.327722	0.191626	0.0310589	0.186763	0.0560349
4930443O20Rik	0.0763633	0.235282	0	0.0610381	0	0	0.032892	0.0434306	0.103362	0.0946241	0.0252096	0.0229298	0	0	0.0401486
4930444A02Rik	3.38384	2.42413	3.16367	2.7416	2.33339	5.51159	4.97837	4.97364	4.86297	4.32531	3.73433	3.63031	1.86259	6.18448	5.90084
4930444F02Rik	0.0198177	0.140961	0.0595814	0.0320267	0.0997495	0	0.208866	0.0225421	0.0825684	0.0163712	0.0522876	0.0430813	0.0693679	0	0.073736
4930444G20Rik	0.120756	0.232537	0.0260281	0.067884	0	0.0580035	0.130033	0.240374	0.108967	0.0498774	0	0.0543526	0.132142	0.0638797	0.0319135
4930444M15Rik	0.0325354	0.050122	0.112051	0.114807	0.0874618	0	0.0560559	0	0.0587182	0.0806311	0.17177	0.0390591	0.0569765	0.0515313	0.0515102
4930444P10Rik	0.0922292	0.284166	0.0767327	0.0571602	0	0.265807	0	0.314724	0.499352	0.228568	0.122352	0.0556438	0.568183	0.139071	0.140431
4930447A16Rik	0	0.190481	0	0	0	0	0	0	0	0	0	0	0	0	0
4930447C04Rik	0	0.0427178	0.407009	0.0981252	0.0993888	0	0	0	0	0.0916266	0.475591	0.399307	1.40765	0.0587969	0.0880839
4930447J18Rik	0	0	0	0	0	0	0	0	0	0	0	0	0	0	0
4930447K03Rik	0	0.263747	1.0657	0.072183	0.255684	1.58989	0.147485	0.0649132	0.15449	0.141429	0	0.0686542	0.0500737	0	0.0592646
4930447N08Rik	0.0993875	0.0765552	0	0	0	0.143219	0.428092	0	0.0448424	0	0	0	0.0435759	0	0.0259287
4930448C13Rik	0	0	0	0	0	0.0755006	0	0	0	0	0	0	0	0	0
4930448F12Rik	0	0	0.0607806	0	0	0	0	0.0821605	0	0	0	0	0	0.0368982	0
4930448H16Rik	0	0.546699	0	0	0	0	0	0.269107	0	0	0.0786388	0	0.208677	0.17471	0
4930448I06Rik	0	0.197548	0	0	0	0	0	0	0	0	0	0	0	0	0
4930448I18Rik	0	0.137784	0	0	0	0	0	0	0	0	0	0	0	0	0
4930448K20Rik	0.0384924	0	0	0	0	0	0.0331597	0.087568	0	0.031798	0	0	0	0	0
4930449E01Rik	0	0	0	0	0	0	0	0.135571	0	0	0.0792393	0	0	0	0
4930449E18Rik	0	0	0	0	0	0	0	0	0	0	0	0	0	0	0
4930449I24Rik	0	0	0	0.0155907	0	0	0	0	0	0	0	0	0	0	0
4930451C15Rik	0.391963	0.287621	0	0	0.219515	0.211807	0.379868	0.306519	0.0663152	0.20237	0.0484645	0.0293864	0.408849	0	0
4930451I11Rik	0	0	0.277535	0.309939	0	0.167758	0	0.198631	0.157577	0	0	0.106103	0	0	0
4930452A19Rik	0	0.188845	0	0	0	0	0.211202	0	0	0	0.163044	0.0741497	0.108164	0	0
4930452B06Rik	9.26779	3.89124	5.86858	6.96857	6.15771	7.49378	7.55185	5.83076	6.98873	7.13435	7.95747	7.44943	10.0707	13.9906	22.9728
4930452G13Rik	0	0.0831979	0	0	0	0	0.139571	1.16717	1.07213	0.936881	0.214233	0.844392	1.13699	0.504089	1.34874
4930452N14Rik	0	0	0	0	0	0	0	0	0	0	0.153781	0.0699373	0.816154	0	0.115692
4930453H23Rik	0.0312252	0	0.0269053	0.0100245	0.02798	0	0	0.0355178	0	0	0	0	0	0.0165037	0.0164931
4930453N24Rik	17.882	17.848	23.9022	22.0819	15.8354	15.848	26.1807	24.3988	23.1817	19.6614	26.9201	26.1752	27.9563	20.2275	24.1934
4930455B14Rik	0	0	0	0.0167922	0	0	0.045638	0.0602604	0	0	0.0700453	0	0	0	0
4930455C13Rik	10.196	13.3737	6.12821	6.62789	7.88335	13.6011	11.7447	9.07933	13.9324	16.7012	7.74537	8.55207	9.96985	6.29222	6.62017
4930455C21Rik	10.8603	13.8904	8.77909	8.02304	9.07529	11.4038	12.7717	10.5147	10.7573	11.7048	8.42864	7.74218	6.25463	11.6993	10.2194
4930455D15Rik	0	0.0516131	0	0	0	0	0	0	0	0	0	0.0201122	0	0	0
4930455F16Rik	0	0.581947	0	0	0	0.0931151	0.0835178	0.11024	0	0	0	0	0	0	0
4930455F23Rik	9.44999	10.854	8.76159	9.39776	14.8563	9.93785	8.4539	15.3286	7.8967	16.2828	13.9619	11.7263	19.9196	13.3806	12.3135
4930455H04Rik	0.45768	1.08966	0.605789	0.51777	0.596529	0.319768	0.143372	0.425944	0.112636	0.928023	0.384711	0.549876	1.02088	0.457794	0.436514
4930455J16Rik	0	0	0	0	0	0	0	0	0	0	0	0	0	0	0
4930456L15Rik	0	0	0	0	0	0	0	0	0	0	0	0	0	0	0
4930458L03Rik	0	0.0240589	0	0	0	0	0	0	0	0	0	0	0	0	0.00833572
4930459L07Rik	0	0	0	0	0	0	0	0	0	0	0	0	0	0	0
4930461G14Rik	0	0	0	0.0256006	0	0.0789093	0	0	0.222362	0	0	0	0	0	0
4930465A12Rik	0	0.166039	0	0	0	0	0	0	0.389032	0	0	0	0	0	0
4930465K10Rik	0.178858	0.551075	0.191134	0.270591	0.641076	0.085912	0.539276	0.35603	0.363142	0.332442	0.0590786	0.107472	0.195965	0.140201	0.187259
4930465M20Rik	0	0.176461	0	0	0	0	0	0.130292	0	0	0	0	0	0	0
4930467D21Rik	0	0	0	0.00548748	0	0	0	0	0	0	0	0	0	0.0090675	0.00903845
4930467E23Rik	0.0198343	0.0611112	0.0688194	0.0769278	0	0	0.0170865	0	0.071592	0.0491546	0.0392258	0.0118928	0	0	0.0316699
4930467K11Rik	0.182325	0.28088	0.303564	0.113067	0.163376	0	0.157066	0.311085	0	0.45185	0.0604632	0.0549954	0.240669	0.137581	0.0926014
4930468A15Rik	0	0	0	0	0	0	0	0	0	0	0	0	0.103927	0	0
4930469G21Rik	0.12616	0.194355	0	0.099387	0.226097	0.121199	0	0.0717518	0.113844	0.156329	0.250424	0	0.996793	0.25973	0.130502
4930470H14Rik	22.4473	338.188	17.853	16.54	24.4641	16.01	23.173	143.562	26.8125	25.7206	11.323	20.227	17.4868	13.2567	13.8845
4930470P17Rik	0	0.0611912	0	0.0253764	0	0	0	0.180724	0	0.0328127	0	0	0.034801	0.0208442	0.0208621
4930471C04Rik	0	0	0	0	0	0	0	0.0814146	0.0645875	0.0591272	0	0	0	0	0.0368148
4930471G03Rik	0.305256	0.313506	0	0	0	0	0	0.11574	0	0	0.0675477	0	0	0	0
4930471I20Rik	1.55864	2.40115	0.366544	0.375402	1.49641	0.962579	1.72634	2.27945	1.90879	1.01166	0.739676	0.403671	0.883267	0.22045	0.279109
4930471M09Rik	0.0521021	0.160531	0.088705	0.0660927	0.0466872	0	0	0.237059	0	0.0430409	0	0	0	0	0.0542844
4930471M23Rik	5.2104	6.71012	10.186	9.99167	10.2656	6.7582	7.56116	9.16111	8.29106	7.37288	8.75246	5.84264	11.6991	8.36617	6.78662
4930473A02Rik	4.78967	3.50792	0.875428	1.46768	6.33227	5.0162	6.22298	7.72559	6.12884	6.09711	4.01812	4.05563	3.37074	1.40149	1.05195
4930473A06Rik	0.799162	1.02876	0.420025	0.348596	0.264861	1.70374	2.48973	1.07091	2.20294	0.596873	2.24273	1.09539	0.315747	1.20683	1.39508
4930473O22Rik	0	0	0	0	0	0	0	0	0	0	0	0	0	0	0
4930474G06Rik	0.115424	0.177816	0	0	0.0344761	0	0.0828614	0.32823	0.104156	0.0953507	0.0126811	0	0	0	0
4930474H20Rik	0.222621	0.0571594	0.0637215	0.0237409	0	0.0356444	0	0	0	0	0	0	0.195005	0.0390272	0
4930474M22Rik	2.08238	1.604	0.0949896	0.106126	1.4513	0.555692	0	0	0.104394	1.05125	0.692016	0.489561	0	0.570721	0.173538
4930474N05Rik	0	0	0	0.0233236	0	0	0	0	0	0	0	0	0	0	0
4930474N09Rik	0.0973423	0.14996	0.415141	0.417583	0.47974	0.0935142	0	0	0	0.201033	0.546788	0.585107	0.93886	0	0.0254122
4930478L05Rik	0	0.086965	0	0.018155	0	0	0.0243151	0.0321057	0.0254699	0.0233167	0	0.0169363	0	0.0149561	0.059754
4930478P22Rik	0	0.0392652	0	0	0.0228389	0	0	0.0579836	0	0	0	0	0	0	0
4930479D17Rik	0	0	0	0.0274153	0.0790967	0.169599	0.0760417	0.200811	0.0796532	0	0.0585306	0	0.0776589	0.0890181	0.0449152
4930479M11Rik	0	0.201924	0.213401	0.0794636	0	0	0.225829	0	0.118277	0	0.12684	0	0.462962	0	0.0484089
4930480E11Rik	0	0	0	0	0	0	0	0	0	0	0	0	0	0	0
4930480G23Rik	0.538099	0.345401	0.306661	0.0999675	0.32145	0.516938	0	0.0510061	0	0.0370431	0.0296236	0.134723	0.0393049	0.0702925	0.023472
4930480K15Rik	0.0474239	0.584468	0.0205216	0.0994022	0.106238	0.0683384	0.0204269	0.296689	0.0641912	0.332998	0.0938198	0.0568903	0.0414936	0.0504507	0.0251753
4930480M12Rik	0	0	0	0	0	0	0	0	0	0	0	0	0	0	0
4930481A15Rik	0.953922	1.23629	1.38035	1.52629	0.49784	0.907973	0.40992	1.23916	0.496011	0.479913	0.749768	0.760766	0.664817	0.884258	0.568774
4930483J18Rik	0.372092	0.491334	0.0452221	0.101082	0.095263	0.255328	0.0457919	0.181391	0	0.087823	0.386554	0.0958901	0.32638	0.137919	0.0830161
4930483K19Rik	1.92346	1.55214	1.09557	0.889203	0.861778	1.67184	3.55069	1.56277	1.1158	1.92943	1.2708	1.12835	0.963487	1.14772	0.838488
4930483O08Rik	0.0572753	0.17647	0.0486109	0.0543273	0.205291	0.110046	0.0493404	0.130298	0	0.0946287	0.0378778	0.103357	0	0.0296201	0.0297359
4930486F22Rik	0	0	0	0	0	0.126622	0	0	0	0	0.0877245	0	0	0	0
4930486I03Rik	0	0	0.136108	0.177443	0	0	0	0.092468	0.0733563	0	0	0	0	0	0
4930486L24Rik	0.161873	0.249372	0.242774	0.0904493	0.181312	0.11663	0.244033	0.230157	0.073035	0.0334303	0.454316	0.0486155	0.177291	0.148562	0.25493
4930487D11Rik	0	0	0	0	0	0	0	0	0	0	0.232342	0	0	0	0
4930487H11Rik	0	0.105476	0.0577381	0.0215078	0	0	0	0	0	0	0	0	0.0601344	0.140334	0.0352875
4930488B22Rik	0	0.144026	0	0	0	0	0	0.141791	0.0281212	0	0	0	0	0	0
4930488L21Rik	0.456511	0.4835	0.196987	0.449545	0.306799	0.191869	0.417845	0.194726	0	0.329978	0.13176	0.136965	0.224769	0.0755727	0.0452928
4930500F04Rik	0	0	0	0	0	0	0	0	0	0	0	0	0	0	0
4930500J02Rik	0.211754	0.384857	0.116774	0.67424	0.18621	0.897712	0.537054	0.279577	0.125048	0.307439	0.229283	0.333688	1.82387	0.354711	0.428187
4930500L23Rik	0	0	0.072957	0.0815235	0	0.0840155	0	0	0.0789169	0.0722452	0.115971	0	0.0769356	0	0
4930502A04Rik	0.14315	0	0.783267	1.23441	0.833771	1.37521	2.09641	0.407073	1.09799	0.768653	0.710886	0.344853	0.188642	1.20723	0.625852
4930502E09Rik	0.171734	0.396845	0.0716971	0.0267054	0.076943	0	0	0	0	0.212801	0	0.155332	0.226586	0.0433811	0.0437598
4930502E18Rik	1.08918	0.0729531	0.323382	0.0602382	0.127302	0.13648	2.57008	0.107731	0	0.0391198	0.500657	0.113846	0.954897	0.197541	0.0989871
4930503B20Rik	0.467254	0	0.0990781	0.0922737	0.0523366	0	0.10063	0	0.0527048	0.192996	0.463558	0.562183	0.102509	0.211239	0.121204
4930503E14Rik	0.130805	0.06717	0.0745989	0	0.0390701	0	0.0751221	0	0	0	0.172808	0.288165	0.229284	0.182452	0
4930503E24Rik	0	0.064552	0	0	0	0	0	0	0	0.0692296	0	0	0	0	0.0659282
4930503H13Rik	0	0	0	0	0	0	0	0	0	0	0.0729279	0	0	0	0
4930503L19Rik	16.5013	9.53284	10.8941	12.0311	10.1757	10.169	32.3748	13.1491	20.781	7.80815	4.6183	4.74444	0.396609	9.56943	13.6426
4930503O07Rik	0	0	0	0	0	0	0	0	0	0.104515	0	0	0	0.0618852	0
4930504O13Rik	0	0	0	0	0	0	0	0.136603	0	0	0	0	0	0	0
4930505A04Rik	0.131235	0.404347	0.2217	0.495521	0.235192	0.567335	0.39569	0.597107	0.177635	0.542059	0.217129	0.355488	0	0	0.101645
4930505G20Rik	0	0	0	0	0	0	0	0	0	0	0	0	0	0	0
4930506M07Rik	13.4582	21.1648	12.2338	10.2678	6.92231	15.2079	15.1146	9.79824	15.8324	17.9441	20.5058	24.778	12.1704	33.4814	60.6212
4930507D05Rik	1.14103	1.13525	0.699462	0.896836	1.00114	1.27886	1.08535	0.811184	1.50156	1.4728	0.438928	0.641628	0.707168	0.885061	0.51737
4930509E16Rik	0	0	0.0409006	0.0761877	0.0429498	0	0	0	0	0.0395955	0.0950194	0.0288089	0.126073	0	0.0500763
4930509J09Rik	0.0357843	0.110254	0	0	0	0	0	0	0.0322908	0.0295609	0	0	0	0	0
[truncated: 21,978 more rows]

## Sheet: Supplemental Table 7
Supplemental Table 7: RPKM expression values in Rb/p53 vs Rb/p53/TET-NFIB SCLCs
[truncated: 23,235 more rows]

[truncated: 1 more sheets: Supplemental Table 8]
